# Supplementary material for: Modification and analysis of context-specific genome-scale metabolic models: methane-utilizing microbial chassis as a case study
Source: mSystems. 2024 Dec 19;10(1):e01105-24. doi: 10.1128/msystems.01105-24 (PMC11748545; doi:10.1128/msystems.01105-24)
Supplement: Table S1 — The functional annotation of mapped genes and a comparison of two annotations: Refseq (old and new RefSeq IDs) with Genoscope annotations for 20ZR genome. [file msystems.01105-24-s0002.xlsx]

## Sheet: Legend
Supplementary Table 1. The functional annotation of mapped genes and a comparison of three annotations (old and new RefSeq as well as Genoscope annotations) for 20ZR genome.

## Sheet: Annotation
Positionally_identical_gene_fea	Here and after, tables with results on comparative analysis of Refseq and Genoscope annotations: genes with identical start-end coordinates according to Refseq (Old and new IDs) and Genoscope annotations
Overlapped_gene_features	Table with genes which positions in both annotations are overlapping
Genoscope_unique_gene_features	Table with genes which positions are unique in Genoscope annotation
RefSeq_unique_gene_features	Table with genes which positions are unique in Refseq annotation

## Sheet: Positionally_identical_gene_fea
New_RefSeq_ID	Old_RefSeq_ID	Genoscope_ID	RefSeq_Product	Genoscope_Gene_name	Genoscope_Product
MEALZ_RS04310	MEALZ_0893	MALCv4_0893	biliverdin-producing heme oxygenase		putative heme oxygenase
MEALZ_RS21510	MEALZ_0894	MALCv4_0894	hypothetical protein		conserved exported protein of unknown function
MEALZ_RS04320	MEALZ_tRNA7	MALCv4_tRNA7	tRNA-Val
MEALZ_RS04325	MEALZ_0895	MALCv4_0895	threonine--tRNA ligase	thrS	Threonyl-tRNA synthetase %28Threonine--tRNA ligase%29 %28ThrRS%29
MEALZ_RS04330	MEALZ_0896	MALCv4_0896	translation initiation factor IF-3	infC	Translation initiation factor IF-3
MEALZ_RS04335	MEALZ_0897	MALCv4_0897	50S ribosomal protein L35	rpmI	50S ribosomal protein L35
MEALZ_RS04340	MEALZ_0898	MALCv4_0898	50S ribosomal protein L20	rplT	50S ribosomal subunit protein L20
MEALZ_RS04345	MEALZ_0899	MALCv4_0899	phenylalanine--tRNA ligase subunit alpha	pheS	Phenylalanyl-tRNA synthetase alpha chain %28Phenylalanine--tRNA ligase alpha chain%29 %28PheRS%29
MEALZ_RS04350	MEALZ_0900	MALCv4_0900	phenylalanine--tRNA ligase subunit beta	pheT	Phenylalanyl-tRNA synthetase beta chain %28Phenylalanine-- tRNA ligase beta chain%29 %28PheRS%29
MEALZ_RS04355	MEALZ_0901	MALCv4_0901	integration host factor subunit alpha	ihfA	integration host factor%2C alpha subunit
MEALZ_RS04360	MEALZ_0902	MALCv4_0902	MerR family transcriptional regulator		Transcriptional regulator%2C MerR family
MEALZ_RS04365	MEALZ_tRNA8	MALCv4_tRNA8	tRNA-Pro
MEALZ_RS00465	MEALZ_0092	MALCv4_0092	RNA polymerase sigma factor RpoD	rpoD	sigma D %28sigma 70%29 factor of RNA polymerase
MEALZ_RS04370	MEALZ_0903	MALCv4_0903	sigma-54 dependent transcriptional regulator		Sigma54 specific transcriptional regulator%2C Fis family
MEALZ_RS04375	MEALZ_0904	MALCv4_0904	ATP-binding protein		PAS/PAC sensor signal transduction histidine kinase
MEALZ_RS04385	MEALZ_0906	MALCv4_0906	flagellar hook-basal body complex protein FliE	fliE	Flagellar hook-basal body complex protein fliE
MEALZ_RS04390	MEALZ_0907	MALCv4_0907	flagellar basal-body MS-ring/collar protein FliF	fliF	Flagellar M-ring protein
MEALZ_RS04395	MEALZ_0908	MALCv4_0908	flagellar motor switch protein FliG	fliG	Flagellar motor switch protein FliG
MEALZ_RS04400	MEALZ_0909	MALCv4_0909	flagellar assembly protein FliH		Flagellar assembly protein FliH/Type III secretion system HrpE
MEALZ_RS04405	MEALZ_0910	MALCv4_0910	flagellar protein export ATPase FliI	fliI	flagellum-specific ATP synthase
MEALZ_RS04415	MEALZ_0911	MALCv4_0911	flagellar export protein FliJ		Flagellar export protein FliJ
MEALZ_RS20610	MEALZ_0912	MALCv4_0912	flagellar hook-length control protein FliK		protein of unknown function
MEALZ_RS04425	MEALZ_0913	MALCv4_0913	hypothetical protein		protein of unknown function
MEALZ_RS04430	MEALZ_0914	MALCv4_0914	AarF/UbiB family protein		2-octaprenylphenol hydroxylase
MEALZ_RS04435	MEALZ_0915	MALCv4_0915	cupin domain-containing protein		conserved protein of unknown function
MEALZ_RS04440	MEALZ_0916	MALCv4_0916	DoxX family protein		DoxX family protein
MEALZ_RS04445	MEALZ_0917	MALCv4_0917	protein-methionine-sulfoxide reductase catalytic subunit MsrP		Conserved hypothetical protein
MEALZ_RS00470	MEALZ_tRNA1	MALCv4_tRNA1	tRNA-Ile
MEALZ_RS04450	MEALZ_0918	MALCv4_0918	cytochrome P460 family protein	cyp	Cytochrome P460
MEALZ_RS00475	MEALZ_0093	MALCv4_0093	methionine adenosyltransferase	metK	S-adenosylmethionine synthetase %28Methionine adenosyltransferase%29 %28AdoMet synthetase%29 %28MAT%29
MEALZ_RS04455	MEALZ_0920	MALCv4_0920	bacteriohemerythrin		PAS/PAC sensor signal transduction histidine kinase
MEALZ_RS04460	MEALZ_0921	MALCv4_0921	GTPase domain-containing protein		conserved protein of unknown function
MEALZ_RS04465	MEALZ_0922	MALCv4_0922	ATP-binding protein		putative ATP-binding region%2C ATPase-like:Histidine kinase A%2C N-terminal
MEALZ_RS04470	MEALZ_0923	MALCv4_0923	ATPase, T2SS/T4P/T4SS family		Type II secretion system protein E:Response regulator receiver:General secretory system II%2C protein E%2C N-terminal
MEALZ_RS04475	MEALZ_0924	MALCv4_0924	IS1182 family transposase		transposase
MEALZ_RS04480	MEALZ_0925	MALCv4_0925	response regulator		putative PAS/PAC sensor protein
MEALZ_RS04485	MEALZ_0926	MALCv4_0926	ATP-binding protein		PAS/PAC sensor signal transduction histidine kinase
MEALZ_RS00050	MEALZ_0009	MALCv4_0009	CusA/CzcA family heavy metal efflux RND transporter	helA	Protein helA
MEALZ_RS00480	MEALZ_0094	MALCv4_0094	adenosylhomocysteinase	ahcY	Adenosylhomocysteinase %28S-adenosyl-L-homocysteine hydrolase%29 %28AdoHcyase%29
MEALZ_RS04490	MEALZ_0927	MALCv4_0927	GGDEF domain-containing protein		GGDEF domain protein
MEALZ_RS04495	MEALZ_0928	MALCv4_0928	pantetheine-phosphate adenylyltransferase	coaD	Phosphopantetheine adenylyltransferase %28Pantetheine- phosphate adenylyltransferase%29 %28PPAT%29 %28Dephospho-CoA pyrophosphorylase%29
MEALZ_RS04500	MEALZ_0929	MALCv4_0929	YfhL family 4Fe-4S dicluster ferredoxin	fdx	Ferredoxin
MEALZ_RS04505	MEALZ_0930	MALCv4_0930	B12-binding domain-containing radical SAM protein		putative Fe-S oxidoreductase
MEALZ_RS04510	MEALZ_tRNA9	MALCv4_tRNA9	tRNA-Met
MEALZ_RS04515	MEALZ_0931	MALCv4_0931	ribosome maturation factor RimP	rimP	Ribosome maturation factor rimP
MEALZ_RS04520	MEALZ_0932	MALCv4_0932	transcription termination factor NusA	nusA	Transcription elongation protein nusA %28N utilization substance protein A%29 %28L factor%29
MEALZ_RS04525	MEALZ_0933	MALCv4_0933	translation initiation factor IF-2	infB	Translation initiation factor IF-2
MEALZ_RS04530	MEALZ_0934	MALCv4_0934	30S ribosome-binding factor RbfA	rbfA	Ribosome-binding factor A
MEALZ_RS04535	MEALZ_0935	MALCv4_0935	tRNA pseudouridine(55) synthase TruB	truB	tRNA pseudouridine synthase B %28tRNA pseudouridine 55 synthase%29 %28Psi55 synthase%29 %28tRNA-uridine isomerase%29 %28tRNA pseudouridylate synthase%29
MEALZ_RS04540	MEALZ_0936	MALCv4_0936	30S ribosomal protein S15	rpsO	30S ribosomal subunit protein S15
MEALZ_RS04545	MEALZ_0937	MALCv4_0937	polyribonucleotide nucleotidyltransferase	pnp	Polyribonucleotide nucleotidyltransferase %28Polynucleotide phosphorylase%29 %28PNPase%29
MEALZ_RS00485	MEALZ_0095	MALCv4_0095	methylenetetrahydrofolate reductase [NAD(P)H]	metF	5%2C10-methylenetetrahydrofolate reductase
MEALZ_RS04550	MEALZ_0938	MALCv4_0938	c-type cytochrome	petJ	cytochrome c6
MEALZ_RS04555	MEALZ_0939	MALCv4_0939	RimK family protein		conserved protein of unknown function
MEALZ_RS04560	MEALZ_0940	MALCv4_0940	M14 family metallopeptidase		conserved protein of unknown function
MEALZ_RS04565	MEALZ_0941	MALCv4_0941	ribosomal protein S18-alanine N-acetyltransferase		conserved protein of unknown function
MEALZ_RS04570	MEALZ_0942	MALCv4_0942	RMD1 family protein		conserved protein of unknown function
MEALZ_RS04575	MEALZ_0943	MALCv4_0943	hypothetical protein		conserved membrane protein of unknown function
MEALZ_RS04580	MEALZ_0944	MALCv4_0944	TonB-dependent receptor		TonB-dependent receptor plug
MEALZ_RS00490	MEALZ_0096	MALCv4_0096	16S rRNA (uracil(1498)-N(3))-methyltransferase	rsmE	Ribosomal RNA small subunit methyltransferase E
MEALZ_RS04585	MEALZ_0945	MALCv4_0945	bifunctional adenosylcobinamide kinase/adenosylcobinamide-phosphate guanylyltransferase		Cobalbumin biosynthesis protein
MEALZ_RS04590	MEALZ_0946	MALCv4_0946	cobyric acid synthase	cobQ	Cobyric acid synthase
MEALZ_RS04595	MEALZ_0947	MALCv4_0947	alpha-ribazole phosphatase		Alpha-ribazole phosphatase
MEALZ_RS04600	MEALZ_0948	MALCv4_0948	adenosylcobinamide-GDP ribazoletransferase	cobS	cobalamin synthase
MEALZ_RS04605	MEALZ_0949	MALCv4_0949	type II toxin-antitoxin system HicB family antitoxin		conserved protein of unknown function
MEALZ_RS04620	MEALZ_0952	MALCv4_0952	DUF29 domain-containing protein		conserved protein of unknown function
MEALZ_RS04630	MEALZ_0954	MALCv4_0954	5,6-dimethylbenzimidazole synthase	bluB	putative 5%2C6-dimethylbenzimidazole synthase %28flavin destructase%29%2C putative cob%28II%29yrinic acid a%2Cc-diamide reductase
MEALZ_RS04635	MEALZ_0955	MALCv4_0955	homoserine kinase	thrB	homoserine kinase
MEALZ_RS00495	MEALZ_0097	MALCv4_0097	CPBP family intramembrane metalloprotease		Abortive infection protein
MEALZ_RS04640	MEALZ_0956	MALCv4_0956	adenosylcobinamide-phosphate synthase CbiB	cobD	cobalamin biosynthesis protein cobD
MEALZ_RS04645	MEALZ_0957	MALCv4_0957	aminotransferase class I/II-fold pyridoxal phosphate-dependent enzyme		putative threonine-phosphate decarboxylase
MEALZ_RS04650	MEALZ_0958	MALCv4_0958	membrane protein		putative membrane protein
MEALZ_RS04655	MEALZ_0959	MALCv4_0959	rhodanese-like domain-containing protein		Rhodanese domain protein
MEALZ_RS04665	MEALZ_0960	MALCv4_0960	TolC family protein		Outer membrane efflux protein
MEALZ_RS04670	MEALZ_0961	MALCv4_0961	maltose alpha-D-glucosyltransferase		maltose alpha-D-glucosyltransferase %28TreS-related%29
MEALZ_RS00500	MEALZ_0098	MALCv4_0098	YajQ family cyclic di-GMP-binding protein		Conserved hypothetical protein
MEALZ_RS00505	MEALZ_0099	MALCv4_0099	multifunctional CCA addition/repair protein	cca	tRNA nucleotidyltransferase %28CCA-adding enzyme%29
MEALZ_RS20615	MEALZ_0963	MALCv4_0963	M12 family metallo-peptidase		protein of unknown function
MEALZ_RS04695	MEALZ_0964	MALCv4_0964	type I secretion system permease/ATPase	aprD	Alkaline protease secretion ATP-binding protein AprD
MEALZ_RS04700	MEALZ_0965	MALCv4_0965	HlyD family type I secretion periplasmic adaptor subunit	eexE	Type I secretion membrane fusion protein
MEALZ_RS04710	MEALZ_0967	MALCv4_0967	calcium-binding protein		protein of unknown function
MEALZ_RS04715	MEALZ_0968	MALCv4_0968	DUF6447 family protein		conserved protein of unknown function
MEALZ_RS04720	MEALZ_0969	MALCv4_0969	SapC family protein		SAPC family protein
MEALZ_RS00510	MEALZ_0100	MALCv4_0100	sulfite exporter TauE/SafE family protein		conserved membrane protein of unknown function
MEALZ_RS04725	MEALZ_0971	MALCv4_0971	hypothetical protein		protein of unknown function
MEALZ_RS04730	MEALZ_0972	MALCv4_0972	hypothetical protein		protein of unknown function
MEALZ_RS00515	MEALZ_0101	MALCv4_0101	IMP dehydrogenase	guaB	Inosine-5%27-monophosphate dehydrogenase %28IMP dehydrogenase%29 %28IMPDH%29 %28IMPD%29
MEALZ_RS04735	MEALZ_0973	MALCv4_0973	IS21 family transposase		putative transposase%2C IS21 family
MEALZ_RS04740	MEALZ_0974	MALCv4_0974	IS21-like element helper ATPase IstB		conserved protein of unknown function
MEALZ_RS04755	MEALZ_0977	MALCv4_0977	hypothetical protein		conserved protein of unknown function
MEALZ_RS04760	MEALZ_0978	MALCv4_0978	hypothetical protein		conserved protein of unknown function
MEALZ_RS04765	MEALZ_0979	MALCv4_0979	ISL3 family transposase		transposase
MEALZ_RS04770	MEALZ_0980	MALCv4_0980	transposase		protein of unknown function
MEALZ_RS04775	MEALZ_0981	MALCv4_0981	Fe2+-dependent dioxygenase		putative enzyme
MEALZ_RS04790	MEALZ_0984	MALCv4_0984	hypothetical protein		protein of unknown function
MEALZ_RS04795	MEALZ_tRNA42	MALCv4_tRNA42	tRNA-Arg
MEALZ_RS04800	MEALZ_0985	MALCv4_0985	flagellar protein FlgN		FlgN family protein
MEALZ_RS04805	MEALZ_0986	MALCv4_0986	flagellar biosynthesis anti-sigma factor FlgM		Anti-sigma-28 factor%2C FlgM
MEALZ_RS04810	MEALZ_0987	MALCv4_0987	flagellar basal body P-ring formation chaperone FlgA		Flagella basal body P-ring formation protein FlgA
MEALZ_RS00520	MEALZ_0102	MALCv4_0102	glutamine-hydrolyzing GMP synthase	guaA	GMP synthase %5Bglutamine-hydrolyzing%5D %28Glutamine amidotransferase%29 %28GMP synthetase%29
MEALZ_RS04815	MEALZ_0988	MALCv4_0988	chemotaxis protein CheV		Chemotaxis protein
MEALZ_RS04820	MEALZ_0989	MALCv4_0989	protein-glutamate O-methyltransferase CheR	cheR	Chemotaxis protein methyltransferase
MEALZ_RS04825	MEALZ_0990	MALCv4_0990	flagellar basal body rod protein FlgB	flgB	Flagellar basal-body rod protein flgB
MEALZ_RS04830	MEALZ_0991	MALCv4_0991	flagellar basal body rod protein FlgC	flgC	Flagellar basal-body rod protein FlgC %28Putative proximal rod protein%29
MEALZ_RS04835	MEALZ_0992	MALCv4_0992	flagellar hook assembly protein FlgD		Flagellar hook capping protein
MEALZ_RS04840	MEALZ_0993	MALCv4_0993	flagellar hook protein FlgE		Flagellar basal body FlaE domain protein
MEALZ_RS04845	MEALZ_0994	MALCv4_0994	flagellar basal-body rod protein FlgF	flgF	Flagellar basal-body rod protein FlgF %28Putative proximal rod protein%29
MEALZ_RS04850	MEALZ_0995	MALCv4_0995	flagellar basal-body rod protein FlgG	flgG	Flagellar basal-body rod protein FlgG %28Distal rod protein%29
MEALZ_RS04855	MEALZ_0996	MALCv4_0996	flagellar basal body L-ring protein FlgH	flgH	Flagellar L-ring protein
MEALZ_RS04860	MEALZ_0997	MALCv4_0997	flagellar basal body P-ring protein FlgI	flgI	Flagellar P-ring protein precursor %28Basal body P-ring protein%29
MEALZ_RS04865	MEALZ_0998	MALCv4_0998	flagellar assembly peptidoglycan hydrolase FlgJ		Flagellar rod assembly protein/muramidase FlgJ
MEALZ_RS04870	MEALZ_0999	MALCv4_0999	flagellar hook-associated protein FlgK		Flagellar hook-associated protein FlgK
MEALZ_RS04875	MEALZ_1000	MALCv4_1000	flagellar hook-associated protein FlgL		putative Flagellin%2C N-terminus
MEALZ_RS04880	MEALZ_1001	MALCv4_1001	PepSY-associated TM helix domain-containing protein		PepSY-associated TM helix domain protein
MEALZ_RS04885	MEALZ_1002	MALCv4_1002	MEKHLA domain-containing protein		conserved protein of unknown function
MEALZ_RS04890	MEALZ_1003	MALCv4_1003	acylphosphatase	acyP	Acylphosphatase
MEALZ_RS04895	MEALZ_1004	MALCv4_1004	bifunctional 23S rRNA (guanine(2069)-N(7))-methyltransferase RlmK/23S rRNA (guanine(2445)-N(2))-methyltransferase RlmL	rlmL	Ribosomal RNA large subunit methyltransferase L
MEALZ_RS04900	MEALZ_1005	MALCv4_1005	EAL domain-containing protein		Conserved hypothetical protein%3B putative EAL domain
MEALZ_RS04905	MEALZ_1006	MALCv4_1006	ribonuclease D		Ribonuclease D
MEALZ_RS00530	MEALZ_0104	MALCv4_0104	glucose-6-phosphate isomerase	pgi	Glucose-6-phosphate isomerase %28GPI%29 %28Phosphoglucose isomerase%29 %28PGI%29 %28Phosphohexose isomerase%29 %28PHI%29
MEALZ_RS04910	MEALZ_1007	MALCv4_1007	urea ABC transporter substrate-binding protein		Extracellular ligand-binding receptor
MEALZ_RS20620	MEALZ_1008	MALCv4_1008	PAS domain S-box protein		Multi-sensor hybrid histidine kinase %28modular protein%29
MEALZ_RS04920	MEALZ_1009	MALCv4_1009	EAL domain-containing protein		Response regulator receiver modulated diguanylate cyclase/phosphodiesterase with PAS/PAC sensor%28S%29
MEALZ_RS04925	MEALZ_1010	MALCv4_1010	aminomethyl-transferring glycine dehydrogenase	gcvP	glycine dehydrogenase %28decarboxylase%29%2C glycine cleavage system P-protein
MEALZ_RS04935	MEALZ_1012	MALCv4_1012	HDOD domain-containing protein		conserved protein of unknown function
MEALZ_RS04940	MEALZ_1013	MALCv4_1013	EAL domain-containing protein		putative Diguanylate cyclase
MEALZ_RS04945	MEALZ_1014	MALCv4_1014	cupredoxin domain-containing protein		Multicopper oxidase type 2 %28modular protein%29
MEALZ_RS04950	MEALZ_1015	MALCv4_1015	multicopper oxidase domain-containing protein		Multicopper oxidase type 2
MEALZ_RS04955	MEALZ_1016	MALCv4_1016	DUF502 domain-containing protein		conserved protein of unknown function
MEALZ_RS04960	MEALZ_1018	MALCv4_1018	ribosome small subunit-dependent GTPase A	rsgA	putative ribosome biogenesis GTPase RsgA
MEALZ_RS04965	MEALZ_1019	MALCv4_1019	M48 family metallopeptidase		putative peptidase M48
MEALZ_RS04970	MEALZ_1020	MALCv4_1020	oligoribonuclease	orn	oligoribonuclease
MEALZ_RS04975	MEALZ_1021	MALCv4_1021	fluoride efflux transporter CrcB	crcB	Protein CrcB homolog
MEALZ_RS00540	MEALZ_0105	MALCv4_0105	hypothetical protein		conserved exported protein of unknown function
MEALZ_RS04980	MEALZ_1022	MALCv4_1022	DUF190 domain-containing protein		conserved protein of unknown function
MEALZ_RS04985	MEALZ_1023	MALCv4_1023	serine--tRNA ligase	serS	serine tRNA synthetase %28Serine--tRNA ligase%29 %28SerRS%29
MEALZ_RS04990	MEALZ_1024	MALCv4_1024	substrate-binding domain-containing protein		putative ABC-type tungstate transport system%2C permease component
MEALZ_RS04995	MEALZ_1025	MALCv4_1025	EAL domain-containing protein		putative methyltransferase CheR
MEALZ_RS05000	MEALZ_1026	MALCv4_1026	sulfur oxidation c-type cytochrome SoxX		Monoheme cytochrome SoxX %28Sulfur oxidation%29
MEALZ_RS05005	MEALZ_1027	MALCv4_1027	thiamine phosphate synthase	thiE	Thiamine-phosphate pyrophosphorylase
MEALZ_RS05010	MEALZ_1028	MALCv4_1028	hydroxymethylpyrimidine/phosphomethylpyrimidine kinase		Phosphomethylpyrimidine kinase
MEALZ_RS05015	MEALZ_1029	MALCv4_1029	protoporphyrinogen oxidase HemJ		Conserved hypothetical protein%3B putative membrane protein
MEALZ_RS05020	MEALZ_1030	MALCv4_1030	TlpA disulfide reductase family protein		Redoxin domain protein %28modular protein%29
MEALZ_RS05025	MEALZ_1031	MALCv4_1031	phosphoglycerate dehydrogenase	serA	D-3-phosphoglycerate dehydrogenase
MEALZ_RS05030	MEALZ_1032	MALCv4_1032	HAD-IB family phosphatase	PSPH	Phosphoserine phosphatase
MEALZ_RS05035	MEALZ_1033	MALCv4_1033	YebC/PmpR family DNA-binding transcriptional regulator		conserved hypothetical protein
MEALZ_RS00545	MEALZ_0106	MALCv4_0106	multicopper oxidase		Multicopper oxidase type 2
MEALZ_RS05045	MEALZ_1034	MALCv4_1034	crossover junction endodeoxyribonuclease RuvC	ruvC	Crossover junction endodeoxyribonuclease ruvC %28Holliday junction nuclease ruvC%29 %28Holliday juction resolvase ruvC%29
MEALZ_RS05050	MEALZ_1035	MALCv4_1035	Holliday junction branch migration protein RuvA	ruvA	Holliday junction DNA helicase ruvA
MEALZ_RS05060	MEALZ_1037	MALCv4_1037	tol-pal system-associated acyl-CoA thioesterase		Putative thioesterase
MEALZ_RS05065	MEALZ_1038	MALCv4_1038	protein TolQ	tolQ	Protein TolQ
MEALZ_RS05070	MEALZ_1039	MALCv4_1039	protein TolR		biopolymer transport protein ExbD/TolR
MEALZ_RS05075	MEALZ_1040	MALCv4_1040	cell envelope integrity protein TolA		protein of unknown function
MEALZ_RS05080	MEALZ_1041	MALCv4_1041	Tol-Pal system beta propeller repeat protein TolB	tolB	Protein TolB precursor
MEALZ_RS05085	MEALZ_1042	MALCv4_1042	peptidoglycan-associated lipoprotein Pal	pal	Peptidoglycan-associated lipoprotein
MEALZ_RS05090	MEALZ_1043	MALCv4_1043	tol-pal system protein YbgF		Tol-pal system protein YbgF
MEALZ_RS05095	MEALZ_1044	MALCv4_1044	7-carboxy-7-deazaguanine synthase QueE		Radical SAM domain protein
MEALZ_RS05105	MEALZ_tRNA10	MALCv4_tRNA10	tRNA-Lys
MEALZ_RS05110	MEALZ_1046	MALCv4_1046	site-specific integrase		Prophage DLP12 integrase %28fragment%29
MEALZ_RS00555	MEALZ_0107	MALCv4_0107	YqaA family protein		conserved membrane protein of unknown function
MEALZ_RS05115	MEALZ_1047	MALCv4_1047	DUF3820 family protein		Conserved hypothetical protein
MEALZ_RS05120	MEALZ_1048	MALCv4_1048	23S rRNA (adenine(2503)-C(2))-methyltransferase RlmN	rlmN	Ribosomal RNA large subunit methyltransferase N
MEALZ_RS05130	MEALZ_1050	MALCv4_1050	retropepsin-like aspartic protease		protein of unknown function
MEALZ_RS05140	MEALZ_1052	MALCv4_1052	hypothetical protein		exported protein of unknown function
MEALZ_RS22950	MEALZ_1053	MALCv4_1053	hypothetical protein		conserved protein of unknown function
MEALZ_RS05150	MEALZ_1055	MALCv4_1055	hypothetical protein		protein of unknown function
MEALZ_RS00560	MEALZ_0108	MALCv4_0108	hypothetical protein		conserved membrane protein of unknown function
MEALZ_RS05160	MEALZ_1057	MALCv4_1057	prepilin-type N-terminal cleavage/methylation domain-containing protein		exported protein of unknown function
MEALZ_RS05165	MEALZ_1058	MALCv4_1058	hypothetical protein		protein of unknown function
MEALZ_RS05175	MEALZ_1060	MALCv4_1060	hypothetical protein		conserved protein of unknown function
MEALZ_RS05180	MEALZ_1061	MALCv4_1061	hypothetical protein		conserved exported protein of unknown function
MEALZ_RS05185	MEALZ_1062	MALCv4_1062	ATP-binding protein		ATPase
MEALZ_RS05195	MEALZ_1063	MALCv4_1063	type II toxin-antitoxin system RelE/ParE family toxin		RelE-like toxin%2C toxin-antitoxin system
MEALZ_RS05200	MEALZ_1064	MALCv4_1064	hypothetical protein		protein of unknown function
MEALZ_RS05205	MEALZ_1065	MALCv4_1065	metal-dependent hydrolase		Membrane-bound metal-dependent hydrolase %28fragment%29
MEALZ_RS05210	MEALZ_1067	MALCv4_1067	hypothetical protein		protein of unknown function
MEALZ_RS05220	MEALZ_1069	MALCv4_1069	hypothetical protein		protein of unknown function
MEALZ_RS00565	MEALZ_0109	MALCv4_0109	YceI family protein		YceI family protein
MEALZ_RS05230	MEALZ_1071	MALCv4_1071	Y-family DNA polymerase	umuC	component of DNA polymerase V%2C subunit C
MEALZ_RS05235	MEALZ_1072	MALCv4_1072	translesion error-prone DNA polymerase V autoproteolytic subunit	umuD	component of DNA polymerase V%2C subunit D
MEALZ_RS05245	MEALZ_1075	MALCv4_1075	hypothetical protein		conserved protein of unknown function
MEALZ_RS23350	MEALZ_1076	MALCv4_1076	cupin domain-containing protein		conserved protein of unknown function
MEALZ_RS05260	MEALZ_1078	MALCv4_1078	transcriptional repressor LexA	lexA	LexA repressor
MEALZ_RS22960	MEALZ_1079	MALCv4_1079	hypothetical protein		protein of unknown function
MEALZ_RS05265	MEALZ_1080	MALCv4_1080	hypothetical protein		conserved protein of unknown function
MEALZ_RS05275	MEALZ_1083	MALCv4_1083	cupin domain-containing protein		conserved protein of unknown function
MEALZ_RS05280	MEALZ_1084	MALCv4_1084	hypothetical protein		conserved protein of unknown function
MEALZ_RS05285	MEALZ_1085	MALCv4_1085	hypothetical protein		protein of unknown function
MEALZ_RS05290	MEALZ_1086	MALCv4_1086	ISL3 family transposase		ISAtfe-like protein
MEALZ_RS00570	MEALZ_0110	MALCv4_0110	lipid A export permease/ATP-binding protein MsbA	msbA	Lipid A export ATP-binding/permease protein MsbA
MEALZ_RS22600	MEALZ_1089	MALCv4_1089	hypothetical protein		transposase %28fragment%29
MEALZ_RS05305	MEALZ_1090	MALCv4_1090	hypothetical protein		protein of unknown function
MEALZ_RS05310	MEALZ_1091	MALCv4_1091	inorganic diphosphatase		Inorganic pyrophosphatase %28fragment%29
MEALZ_RS05315	MEALZ_1092	MALCv4_1092	magnesium transporter		K06213 magnesium transporter
MEALZ_RS05325	MEALZ_1094	MALCv4_1094	DUF4405 domain-containing protein		conserved membrane protein of unknown function
MEALZ_RS05330	MEALZ_1095	MALCv4_1095	SagB/ThcOx family dehydrogenase		Nitroreductase
MEALZ_RS05335	MEALZ_1096	MALCv4_1096	DedA family protein		conserved protein of unknown function
MEALZ_RS05340	MEALZ_1097	MALCv4_1097	HDOD domain-containing protein		putative signal transduction protein
MEALZ_RS20625	MEALZ_1099	MALCv4_1099	hypothetical protein		exported protein of unknown function
MEALZ_RS05350	MEALZ_1100	MALCv4_1100	hypothetical protein		protein of unknown function
MEALZ_RS05355	MEALZ_1101	MALCv4_1101	IS110 family transposase		transposase
MEALZ_RS05360	MEALZ_1102	MALCv4_1102	bifunctional acetyl coenzyme A synthetase (ADP forming), alpha domain/GNAT family N-acetyltransferase		CoA-binding domain protein
MEALZ_RS05365	MEALZ_1103	MALCv4_1103	alpha-E domain-containing protein		conserved protein of unknown function
MEALZ_RS05370	MEALZ_1104	MALCv4_1104	circularly permuted type 2 ATP-grasp protein		conserved protein of unknown function
MEALZ_RS05375	MEALZ_1105	MALCv4_1105	MBL fold metallo-hydrolase		Beta-lactamase domain protein
MEALZ_RS05380	MEALZ_1106	MALCv4_1106	bifunctional diguanylate cyclase/phosphodiesterase		Diguanylate cyclase/phosphodiesterase
MEALZ_RS05385	MEALZ_1107	MALCv4_1107	glycosyl transferase		conserved protein of unknown function
MEALZ_RS05390	MEALZ_1108	MALCv4_1108	HAD-IIB family hydrolase		Predicted hydrolase %28HAD superfamily%29 protein
MEALZ_RS05400	MEALZ_1111	MALCv4_1111	hypothetical protein		conserved protein of unknown function
MEALZ_RS05410	MEALZ_1112	MALCv4_1112	TMEM165/GDT1 family protein		conserved membrane protein of unknown function
MEALZ_RS05415	MEALZ_1113	MALCv4_1113	ZIP family metal transporter		Zinc/iron permease
MEALZ_RS05420	MEALZ_1114	MALCv4_1114	DUF697 domain-containing protein		conserved protein of unknown function
MEALZ_RS23710	MEALZ_1115	MALCv4_1115	50S ribosome-binding GTPase		putative GTP-binding protein HSR1-related protein
MEALZ_RS05435	MEALZ_1117	MALCv4_1117	cation:proton antiporter		membrane protein of unknown function
MEALZ_RS05445	MEALZ_1118	MALCv4_1118	GGDEF domain-containing protein		putative Ggdef family protein
MEALZ_RS00580	MEALZ_tRNA2	MALCv4_tRNA2	tRNA-Ile
MEALZ_RS00585	MEALZ_tRNA3	MALCv4_tRNA3	tRNA-Ala
MEALZ_RS05455	MEALZ_1120	MALCv4_1120	cytochrome c		Cytochrome c class I
MEALZ_RS05460	MEALZ_1121	MALCv4_1121	hypothetical protein		exported protein of unknown function
MEALZ_RS05465	MEALZ_1122	MALCv4_1122	NAD-dependent malic enzyme	sfcA	NAD-dependent malic enzyme
MEALZ_RS05470	MEALZ_1123	MALCv4_1123	glycogen/starch/alpha-glucan phosphorylase	glgP	Glycogen phosphorylase
MEALZ_RS05475	MEALZ_1124	MALCv4_1124	16S rRNA (adenine(1518)-N(6)/adenine(1519)-N(6))-dimethyltransferase RsmA	ksgA	S-adenosylmethionine-6-N%27%2CN%27-adenosyl %28rRNA%29 dimethyltransferase
MEALZ_RS05480	MEALZ_1125	MALCv4_1125	4-hydroxythreonine-4-phosphate dehydrogenase PdxA	pdxA	4-hydroxythreonine-4-phosphate dehydrogenase %284- %28phosphohydroxy%29-L-threonine dehydrogenase%29
MEALZ_RS05485	MEALZ_1126	MALCv4_1126	hypothetical protein		conserved exported protein of unknown function
MEALZ_RS05490	MEALZ_1127	MALCv4_1127	DUF2760 domain-containing protein		conserved protein of unknown function
MEALZ_RS05500	MEALZ_1129	MALCv4_1129	hsp70 family protein		putative chaperone heat-shock protein
MEALZ_RS05505	MEALZ_1130	MALCv4_1130	SPFH domain-containing protein		putative virion core protein %28Lumpy skin disease virus%29-like protein
MEALZ_RS05510	MEALZ_1131	MALCv4_1131	hypothetical protein		conserved protein of unknown function
MEALZ_RS05515	MEALZ_1132	MALCv4_1132	DNA mismatch repair protein MutS	mutS	DNA mismatch repair protein MutS
MEALZ_RS05525	MEALZ_1134	MALCv4_1134	Gfo/Idh/MocA family oxidoreductase		Oxidoreductase domain protein
MEALZ_RS05530	MEALZ_1135	MALCv4_1135	ABC transporter substrate-binding protein		Substrate-binding protein involved in ABC-type nitrate/sulfonate/bicarbonate transport system
MEALZ_RS05545	MEALZ_1138	MALCv4_1138	ABC transporter ATP-binding protein		ABC transporter%2C ATP-binding protein
MEALZ_RS05555	MEALZ_1140	MALCv4_1140	glutamate--tRNA ligase	gltX	Glutamyl-tRNA synthetase %28Glutamate--tRNA ligase%29 %28GluRS%29
MEALZ_RS05560	MEALZ_tRNA11	MALCv4_tRNA11	tRNA-Ala
MEALZ_RS05565	MEALZ_tRNA12	MALCv4_tRNA12	tRNA-Glu
MEALZ_RS05570	MEALZ_tRNA13	MALCv4_tRNA13	tRNA-Glu
MEALZ_RS05575	MEALZ_1141	MALCv4_1141	bacterioferritin	bfr	Bacterioferritin
MEALZ_RS05580	MEALZ_1142	MALCv4_1142	exosortase system-associated protein, TIGR04073 family		conserved exported protein of unknown function
MEALZ_RS05585	MEALZ_1143	MALCv4_1143	TIGR00730 family Rossman fold protein		putative lysine decarboxylase
MEALZ_RS05590	MEALZ_1144	MALCv4_1144	hypothetical protein		conserved exported protein of unknown function
MEALZ_RS05595	MEALZ_1145	MALCv4_1145	OFA family MFS transporter		putative permease of the major facilitator superfamily %28MFS%29
MEALZ_RS05605	MEALZ_1147	MALCv4_1147	peroxiredoxin		putative Peroxiredoxin
MEALZ_RS05610	MEALZ_1148	MALCv4_1148	ferritin-like domain-containing protein		Conserved hypothetical protein
MEALZ_RS05615	MEALZ_1149	MALCv4_1149	DUF3375 domain-containing protein		conserved protein of unknown function
MEALZ_RS05620	MEALZ_1150	MALCv4_1150	DUF4194 domain-containing protein		conserved protein of unknown function
MEALZ_RS05625	MEALZ_1151	MALCv4_1151	SbcC/MukB-like Walker B domain-containing protein		conserved protein of unknown function
MEALZ_RS05635	MEALZ_1153	MALCv4_1153	DUF3322 domain-containing protein		conserved protein of unknown function
MEALZ_RS05640	MEALZ_1154	MALCv4_1154	SulP family inorganic anion transporter		putative anion transporter
MEALZ_RS05645	MEALZ_1156	MALCv4_1156	HTH domain-containing protein		putative transcriptional regulator
MEALZ_RS05650	MEALZ_1157	MALCv4_1157	group 1 truncated hemoglobin		Group 1 truncated hemoglobin
MEALZ_RS05655	MEALZ_1158	MALCv4_1158	FAD-binding oxidoreductase		Oxidoreductase FAD/NAD%28P%29-binding domain protein
MEALZ_RS05660	MEALZ_1159	MALCv4_1159	hypothetical protein		conserved membrane protein of unknown function
MEALZ_RS05665	MEALZ_1160	MALCv4_1160	cytochrome c		conserved protein of unknown function
MEALZ_RS05670	MEALZ_1161	MALCv4_1161	cbb3-type cytochrome c oxidase subunit I	norB	nitric oxide reductase subunit B
MEALZ_RS05680	MEALZ_1163	MALCv4_1163	protein disulfide oxidoreductase		putative suppressor for copper-sensitivity D
MEALZ_RS05685	MEALZ_1164	MALCv4_1164	fused MFS/spermidine synthase		conserved protein of unknown function%3B putative spermidine synthase domain
MEALZ_RS00605	MEALZ_0115	MALCv4_0115	ATP-binding cassette domain-containing protein		Putative ABC-type transport system%2C ATPase component
MEALZ_RS05690	MEALZ_1165	MALCv4_1165	antibiotic biosynthesis monooxygenase	lsrG	Autoinducer 2-degrading protein lsrG
MEALZ_RS05695	MEALZ_1166	MALCv4_1166	iron-containing alcohol dehydrogenase		Iron-containing alcohol dehydrogenase
MEALZ_RS05700	MEALZ_1167	MALCv4_1167	phenylacetate--CoA ligase family protein		conserved protein of unknown function
MEALZ_RS05705	MEALZ_1168	MALCv4_1168	CopD family protein		onserved membrane protein of unknown function
MEALZ_RS05710	MEALZ_1169	MALCv4_1169	DUF2231 domain-containing protein		conserved membrane protein of unknown function
MEALZ_RS05715	MEALZ_1170	MALCv4_1170	cytochrome c oxidase subunit II	qoxB	heme-copper quinol oxidase%2C subunit II
MEALZ_RS00610	MEALZ_0116	MALCv4_0116	MlaD family protein		Mammalian cell entry related domain protein
MEALZ_RS05720	MEALZ_1171	MALCv4_1171	cytochrome c oxidase subunit I	qoxA	heme-copper quinol oxidase%2C subunit I
MEALZ_RS05735	MEALZ_1174	MALCv4_1174	hypothetical protein		conserved protein of unknown function%3B putative alpha/beta hydrolase domain
MEALZ_RS22605	MEALZ_1175	MALCv4_1175	hypothetical protein		protein of unknown function
MEALZ_RS05740	MEALZ_1176	MALCv4_1176	hypothetical protein		protein of unknown function
MEALZ_RS05745	MEALZ_1177	MALCv4_1177	thiolase		putative thiolase%3B naringenin-chalcone synthase domain
MEALZ_RS05750	MEALZ_1178	MALCv4_1178	2-oxoisovalerate dehydrogenase E1 subunit beta		conserved protein of unknown function
MEALZ_RS05755	MEALZ_1179	MALCv4_1179	DUF4351 domain-containing protein		conserved protein of unknown function
MEALZ_RS05760	MEALZ_1180	MALCv4_1180	nucleotidyltransferase domain-containing protein		DNA polymerase%2C beta domain protein region
MEALZ_RS00615	MEALZ_0117	MALCv4_0117	hypothetical protein		putative lipoprotein
MEALZ_RS05770	MEALZ_1182	MALCv4_1182	DEAD/DEAH box helicase family protein		putative DNA/RNA helicase
MEALZ_RS23130	MEALZ_1184	MALCv4_1184	phage integrase N-terminal SAM-like domain-containing protein		protein of unknown function
MEALZ_RS05785	MEALZ_1186	MALCv4_1186	hypothetical protein		protein of unknown function
MEALZ_RS05790	MEALZ_1187	MALCv4_1187	DEAD/DEAH box helicase family protein		protein of unknown function
MEALZ_RS05800	MEALZ_1189	MALCv4_1189	hypothetical protein		protein of unknown function
MEALZ_RS05810	MEALZ_1190	MALCv4_1190	nucleotidyltransferase family protein		DNA polymerase beta domain protein region
MEALZ_RS05815	MEALZ_1191	MALCv4_1191	DUF86 domain-containing protein		conserved protein of unknown function
MEALZ_RS05825	MEALZ_1193	MALCv4_1193	IS1182 family transposase		transposase
MEALZ_RS00055	MEALZ_0010	MALCv4_0010	DUF3240 family protein		conserved protein of unknown function
MEALZ_RS05830	MEALZ_1195	MALCv4_1195	Uma2 family endonuclease		conserved protein of unknown function
MEALZ_RS21605	MEALZ_1196	MALCv4_1196	AAA family ATPase		protein of unknown function
MEALZ_RS05845	MEALZ_1199	MALCv4_1199	ATP-binding protein		conserved protein of unknown function
MEALZ_RS00620	MEALZ_0118	MALCv4_0118	hypothetical protein		protein of unknown function
MEALZ_RS05850	MEALZ_1201	MALCv4_1201	CopG family antitoxin		conserved protein of unknown function
MEALZ_RS05865	MEALZ_1204	MALCv4_1204	DUF4810 domain-containing protein		protein of unknown function
MEALZ_RS05870	MEALZ_1205	MALCv4_1205	DUF799 family lipoprotein		conserved protein of unknown function
MEALZ_RS05875	MEALZ_1206	MALCv4_1206	GNAT family N-acetyltransferase		GCN5-related N-acetyltransferase
MEALZ_RS05880	MEALZ_1207	MALCv4_1207	DUF1778 domain-containing protein		conserved protein of unknown function
MEALZ_RS00625	MEALZ_0119	MALCv4_0119	SCO family protein		putative SCO1/SenC family protein/methylamine utilization protein MauG
MEALZ_RS05885	MEALZ_1208	MALCv4_1208	DNA phosphorothioation-associated putative methyltransferase		Peptidase M15A
MEALZ_RS05890	MEALZ_1209	MALCv4_1209	aminotransferase class V-fold PLP-dependent enzyme	iscS	Cysteine desulfurase
MEALZ_RS05895	MEALZ_1210	MALCv4_1210	SHOCT domain-containing protein		conserved protein of unknown function
MEALZ_RS05900	MEALZ_1211	MALCv4_1211	SWIM zinc finger family protein		SWIM Zn-finger
MEALZ_RS05905	MEALZ_1212	MALCv4_1212	methyltransferase domain-containing protein		putative methyltransferase
MEALZ_RS05910	MEALZ_1213	MALCv4_1213	DsbA family protein		conserved protein of unknown function
MEALZ_RS05915	MEALZ_1214	MALCv4_1214	L,D-transpeptidase family protein		conserved exported protein of unknown function
MEALZ_RS05920	MEALZ_1215	MALCv4_1215	D-alanyl-D-alanine carboxypeptidase		D-Ala-D-Ala carboxypeptidase 3 %28S13%29
MEALZ_RS05925	MEALZ_1216	MALCv4_1216	L-serine ammonia-lyase	sdaB	L-serine deaminase
MEALZ_RS05930	MEALZ_1217	MALCv4_1217	outer membrane protein assembly factor BamD	comL	Competence lipoprotein ComL precursor
MEALZ_RS05935	MEALZ_1218	MALCv4_1218	23S rRNA pseudouridine(1911/1915/1917) synthase RluD	rluD	Ribosomal large subunit pseudouridine synthase D %28rRNA- uridine isomerase D%29 %28rRNA pseudouridylate synthase D%29
MEALZ_RS05940	MEALZ_1219	MALCv4_1219	peptidoglycan editing factor PgeF		conserved hypothetical protein
MEALZ_RS05945	MEALZ_1220	MALCv4_1220	ZIP family metal transporter		Zinc/iron permease
MEALZ_RS05955	MEALZ_1221	MALCv4_1221	alpha-D-glucose phosphate-specific phosphoglucomutase	pgm	Phosphoglucomutase
MEALZ_RS05960	MEALZ_1222	MALCv4_1222	L,D-transpeptidase		ErfK/YbiS/YcfS/YnhG family protein
MEALZ_RS05965	MEALZ_1223	MALCv4_1223	Lpp/OprI family alanine-zipper lipoprotein		putative lipoprotein
MEALZ_RS00630	MEALZ_0120	MALCv4_0120	Selenium-binding family protein		Selenium-binding family protein
MEALZ_RS05975	MEALZ_1224	MALCv4_1224	L,D-transpeptidase family protein		ErfK/YbiS/YcfS/YnhG family protein %28fragment%29
MEALZ_RS05980	MEALZ_1225	MALCv4_1225	recombination-associated protein RdgC	rdgC	Recombination-associated protein rdgC
MEALZ_RS05985	MEALZ_1226	MALCv4_1226	DNA-deoxyinosine glycosylase		T/U mismatch-specific DNA glycosylase
MEALZ_RS05990	MEALZ_1227	MALCv4_1227	hypothetical protein		conserved exported protein of unknown function
MEALZ_RS05995	MEALZ_1228	MALCv4_1228	DUF615 domain-containing protein		conserved protein of unknown function
MEALZ_RS06000	MEALZ_1229	MALCv4_1229	DNA polymerase IV	dinB	DNA polymerase IV
MEALZ_RS06005	MEALZ_1230	MALCv4_1230	DUF4389 domain-containing protein		Lipase
MEALZ_RS06010	MEALZ_1231	MALCv4_1231	DUF2333 family protein		conserved protein of unknown function
MEALZ_RS06015	MEALZ_1232	MALCv4_1232	tyrosine recombinase XerC	xerC	Tyrosine recombinase xerC
MEALZ_RS06020	MEALZ_1233	MALCv4_1233	DUF484 family protein		conserved protein of unknown function
MEALZ_RS06025	MEALZ_1234	MALCv4_1234	diaminopimelate epimerase	dapF	diaminopimelate epimerase
MEALZ_RS06030	MEALZ_1235	MALCv4_1235	diaminopimelate decarboxylase	lysA	diaminopimelate decarboxylase
MEALZ_RS22625	MEALZ_1236	MALCv4_1236	lipoprotein		exported protein of unknown function
MEALZ_RS06035	MEALZ_1237	MALCv4_1237	TRAP transporter large permease subunit		putative TRAP dicarboxylate transporter%2C DctM subunit
MEALZ_RS06040	MEALZ_1238	MALCv4_1238	TRAP transporter small permease subunit		putative TRAP C4-dicarboxylate transport system%2C DctQ subunit
MEALZ_RS06045	MEALZ_1239	MALCv4_1239	lytic transglycosylase domain-containing protein		conserved exported protein of unknown function
MEALZ_RS00635	MEALZ_0121	MALCv4_0121	DUF4242 domain-containing protein		conserved protein of unknown function
MEALZ_RS06050	MEALZ_1240	MALCv4_1240	DUF5765 domain-containing protein		conserved membrane protein of unknown function
MEALZ_RS06055	MEALZ_1241	MALCv4_1241	nucleotidyltransferase domain-containing protein		protein of unknown function
MEALZ_RS06060	MEALZ_1243	MALCv4_1243	M23 family metallopeptidase		Peptidase M23
MEALZ_RS00640	MEALZ_0122	MALCv4_0122	TetR/AcrR family transcriptional regulator		Transcriptional regulator%2C TetR family
MEALZ_RS06065	MEALZ_1244	MALCv4_1244	hypothetical protein		protein of unknown function
MEALZ_RS06070	MEALZ_1245	MALCv4_1245	hypothetical protein		conserved exported protein of unknown function
MEALZ_RS20635	MEALZ_1246	MALCv4_1246	prepilin-type N-terminal cleavage/methylation domain-containing protein		protein of unknown function
MEALZ_RS20640	MEALZ_1247	MALCv4_1247	GspH/FimT family pseudopilin		putative Fimbrial protein pilin similar to FimU
MEALZ_RS20645	MEALZ_1248	MALCv4_1248	GspH/FimT family pseudopilin		putative Fimbrial protein pilin
MEALZ_RS23720	MEALZ_1249	MALCv4_1249	type IV pilin protein		Pilus assembly protein
MEALZ_RS06095	MEALZ_1250	MALCv4_1250	transposase		conserved protein of unknown function
MEALZ_RS00060	MEALZ_0011	MALCv4_0011	bifunctional diguanylate cyclase/phosphodiesterase		Diguanylate cyclase/phosphodiesterase with PAS/PAC sensor%28S%29
MEALZ_RS00645	MEALZ_0123	MALCv4_0123	hypothetical protein		protein of unknown function
MEALZ_RS06105	MEALZ_1252	MALCv4_1252	Uma2 family endonuclease		conserved protein of unknown function
MEALZ_RS06110	MEALZ_1253	MALCv4_1253	hypothetical protein		conserved protein of unknown function
MEALZ_RS06125	MEALZ_1256	MALCv4_1256	ArsC family reductase		conserved hypothetical protein%2C putative ArsC family
MEALZ_RS00650	MEALZ_0124	MALCv4_0124	YggS family pyridoxal phosphate-dependent enzyme		Conserved hypothetical protein
MEALZ_RS06130	MEALZ_1257	MALCv4_1257	hypothetical protein		conserved protein of unknown function
MEALZ_RS06135	MEALZ_1258	MALCv4_1258	Uma2 family endonuclease		conserved protein of unknown function
MEALZ_RS06140	MEALZ_1259	MALCv4_1259	2,3,4,5-tetrahydropyridine-2,6-dicarboxylate N-succinyltransferase	dapD	2%2C3%2C4%2C5-tetrahydropyridine-2%2C6-dicarboxylate N-succinyltransferase %28Tetrahydrodipicolinate N-succinyltransferase%29 %28THP succinyltransferase%29 %28Tetrahydropicolinate succinylase%29
MEALZ_RS06145	MEALZ_1260	MALCv4_1260	succinyldiaminopimelate transaminase	dapC	N-succinyl-L%2CL-diaminopimelate aminotransferase
MEALZ_RS06150	MEALZ_1261	MALCv4_1261	M48 family metallopeptidase		Peptidase M48 Ste24p
MEALZ_RS06155	MEALZ_1262	MALCv4_1262	formylmethanofuran dehydrogenase subunit B		Formylmethanofuran dehydrogenase subunit B
MEALZ_RS06160	MEALZ_1263	MALCv4_1263	formylmethanofuran dehydrogenase subunit A	fhcA	formyltransferase/hydrolase complex Fhc subunit A
MEALZ_RS00655	MEALZ_0125	MALCv4_0125	type IV pilus twitching motility protein PilT	pilT	Pilus retraction protein PilT
MEALZ_RS06165	MEALZ_1264	MALCv4_1264	DUF4160 domain-containing protein		conserved protein of unknown function
MEALZ_RS06170	MEALZ_1265	MALCv4_1265	DUF2442 domain-containing protein		conserved protein of unknown function
MEALZ_RS06175	MEALZ_1267	MALCv4_1267	DUF433 domain-containing protein		conserved protein of unknown function
MEALZ_RS06180	MEALZ_1268	MALCv4_1268	DUF5615 family PIN-like protein		conserved protein of unknown function
MEALZ_RS06185	MEALZ_1269	MALCv4_1269	formylmethanofuran--tetrahydromethanopterin N-formyltransferase	ffsA	Formylmethanofuran--tetrahydromethanopterin formyltransferase
MEALZ_RS06190	MEALZ_1270	MALCv4_1270	formylmethanofuran dehydrogenase subunit C		Formylmethanofuran dehydrogenase subunit C
MEALZ_RS06195	MEALZ_1271	MALCv4_1271	PIN domain-containing protein		conserved protein of unknown function
MEALZ_RS06200	MEALZ_1272	MALCv4_1272	DUF2380 domain-containing protein		conserved exported protein of unknown function
MEALZ_RS06205	MEALZ_1273	MALCv4_1273	ANTAR domain-containing protein		Response regulator receiver and ANTAR domain protein
MEALZ_RS06210	MEALZ_1274	MALCv4_1274	MFS transporter		Nitrite transporter
MEALZ_RS06215	MEALZ_1275	MALCv4_1275	nitrite reductase large subunit NirB	nirB	Nitrite reductase %5BNAD%28P%29H%5D large subunit
MEALZ_RS00660	MEALZ_0126	MALCv4_0126	PilT/PilU family type 4a pilus ATPase	pilT	Pilus retraction protein PilT
MEALZ_RS06225	MEALZ_1277	MALCv4_1277	PhzF family phenazine biosynthesis protein		Phenazine biosynthesis protein PhzF family
MEALZ_RS06230	MEALZ_1278	MALCv4_1278	cyanase	cynS	Cyanate hydratase
MEALZ_RS06235	MEALZ_1279	MALCv4_1279	bifunctional protein-serine/threonine kinase/phosphatase		putative dual serine/threonine-protein kinase/phosphatase
MEALZ_RS06240	MEALZ_1280	MALCv4_1280	formate/nitrite transporter family protein		Putative formate/nitrate transporter
MEALZ_RS06245	MEALZ_1281	MALCv4_1281	TIGR00341 family protein		conserved membrane protein of unknown function
MEALZ_RS06250	MEALZ_1282	MALCv4_1282	TM2 domain-containing protein		TM2 domain containing protein
MEALZ_RS06255	MEALZ_1283	MALCv4_1283	universal stress protein	uspA	Universal stress protein A homolog 2
MEALZ_RS06260	MEALZ_1284	MALCv4_1284	hypothetical protein		conserved membrane protein of unknown function
MEALZ_RS06265	MEALZ_1285	MALCv4_1285	ATP-binding cassette domain-containing protein		putative ABC transporter%2C ATP-binding protein
MEALZ_RS00665	MEALZ_0127	MALCv4_0127	co-chaperone DjlA	djlA	DnaJ-like protein djlA
MEALZ_RS06270	MEALZ_1286	MALCv4_1286	YcxB family protein		conserved protein of unknown function
MEALZ_RS06275	MEALZ_1287	MALCv4_1287	NAD(P)/FAD-dependent oxidoreductase	ndh	NADH dehydrogenase
MEALZ_RS06280	MEALZ_1288	MALCv4_1288	IS110 family transposase		transposase
MEALZ_RS06285	MEALZ_1289	MALCv4_1289	diguanylate cyclase		GGDEF protein
MEALZ_RS06290	MEALZ_1290	MALCv4_1290	hypothetical protein		conserved protein of unknown function
MEALZ_RS06295	MEALZ_1291	MALCv4_1291	HAD family phosphatase		HAD-superfamily hydrolase%2C subfamily IA%2C variant 3
MEALZ_RS22965	MEALZ_1292	MALCv4_1292	hypothetical protein		putative cytochrome c oxidase%2C CbaD subunit
MEALZ_RS06305	MEALZ_1293	MALCv4_1293	cytochrome c oxidase subunit II		putative cytochrome c oxidase%2C subunit II %28cbaB%29
MEALZ_RS06310	MEALZ_1294	MALCv4_1294	b(o/a)3-type cytochrome-c oxidase subunit 1		putative Cytochrome c oxidase%2C subunit I
MEALZ_RS00670	MEALZ_0128	MALCv4_0128	phosphoribosylaminoimidazolesuccinocarboxamide synthase	purC	Phosphoribosylaminoimidazole-succinocarboxamide synthase %28SAICAR synthetase%29
MEALZ_RS06315	MEALZ_1295	MALCv4_1295	c-type cytochrome		Cytochrome c family protein
MEALZ_RS06320	MEALZ_1296	MALCv4_1296	molybdopterin-synthase adenylyltransferase MoeB	thiF	Adenylyltransferase thiF
MEALZ_RS06325	MEALZ_1297	MALCv4_1297	co-chaperone GroES	groS	10 kDa chaperonin %28Protein Cpn10%29 %28groES protein%29
MEALZ_RS06330	MEALZ_1298	MALCv4_1298	chaperonin GroEL	groL	60 kDa chaperonin %28Protein Cpn60%29 %28groEL protein%29
MEALZ_RS06335	MEALZ_1299	MALCv4_1299	Rho-binding antiterminator		Transcriptional antiterminator%2C Rof
MEALZ_RS06340	MEALZ_1300	MALCv4_1300	host attachment protein		conserved protein of unknown function
MEALZ_RS06345	MEALZ_1301	MALCv4_1301	IS21 family transposase		putative transposase%2C IS21 family
MEALZ_RS06350	MEALZ_1302	MALCv4_1302	IS21-like element helper ATPase IstB		conserved protein of unknown function
MEALZ_RS06355	MEALZ_1303	MALCv4_1303	ISL3 family transposase		ISAtfe-like protein
MEALZ_RS06360	MEALZ_1304	MALCv4_1304	Ni/Fe hydrogenase subunit alpha	hoxH	NAD-reducing hydrogenase hoxS subunit beta
MEALZ_RS00675	MEALZ_0129	MALCv4_0129	DNA repair protein RadC	radC	DNA repair protein RadC homolog
MEALZ_RS06370	MEALZ_1306	MALCv4_1306	2Fe-2S iron-sulfur cluster-binding protein		NADH:ubiquinone oxidoreductase%2C subunit G%2C iron-sulfur binding
MEALZ_RS06375	MEALZ_1307	MALCv4_1307	NAD(P)H-dependent oxidoreductase subunit E	hoxF	NAD-reducing hydrogenase hoxS subunit alpha
MEALZ_RS06380	MEALZ_1308	MALCv4_1308	OmpA family protein		OmpA/MotB domain protein
MEALZ_RS06385	MEALZ_1309	MALCv4_1309	hypothetical protein		protein of unknown function
MEALZ_RS06390	MEALZ_1310	MALCv4_1310	fused MFS/spermidine synthase		conserved membrane protein of unknown function
MEALZ_RS06400	MEALZ_1312	MALCv4_1312	DUF1295 domain-containing protein	erg	delta%2814%29-sterol reductase
MEALZ_RS06405	MEALZ_1313	MALCv4_1313	hypothetical protein		conserved exported protein of unknown function%3B putative periplasmic lipoprotein
MEALZ_RS06410	MEALZ_1315	MALCv4_1315	hopanoid C-3 methylase HpnR		putative methylthiotransferase%3B putative cobalamin binding domain protein
MEALZ_RS20915	MEALZ_1316	MALCv4_1316	hypothetical protein		membrane protein of unknown function
MEALZ_RS06420	MEALZ_1317	MALCv4_1317	molybdopterin molybdotransferase MoeA	moeA	Molybdopterin molybdenumtransferase
MEALZ_RS00685	MEALZ_0131	MALCv4_0131	dUTP diphosphatase	dut	Deoxyuridine 5%27-triphosphate nucleotidohydrolase %28dUTPase%29 %28dUTP pyrophosphatase%29
MEALZ_RS06425	MEALZ_1318	MALCv4_1318	sulfur oxidation c-type cytochrome SoxA	soxA	SoxA
MEALZ_RS06430	MEALZ_1319	MALCv4_1319	thiosulfate oxidation carrier complex protein SoxZ		Sulfur oxidation protein SoxZ
MEALZ_RS06435	MEALZ_1320	MALCv4_1320	thiosulfate oxidation carrier protein SoxY		putative sulfur oxidation protein SoxY
MEALZ_RS06440	MEALZ_1321	MALCv4_1321	hypothetical protein		conserved protein of unknown function
MEALZ_RS06445	MEALZ_1322	MALCv4_1322	UPF0158 family protein		conserved protein of unknown function
MEALZ_RS06450	MEALZ_1323	MALCv4_1323	1-deoxy-D-xylulose-5-phosphate synthase	dxs	1-deoxy-D-xylulose-5-phosphate synthase %281-deoxyxylulose-5-phosphate synthase%29 %28DXP synthase%29 %28DXPS%29
MEALZ_RS23270	MEALZ_0132	MALCv4_0132	phosphomannomutase/phosphoglucomutase		Phosphoglucomutase/phosphomannomutase alpha/beta/alpha domain I
MEALZ_RS06455	MEALZ_1324	MALCv4_1324	CopD family protein		Copper resistance D domain protein
MEALZ_RS06460	MEALZ_1325	MALCv4_1325	copper resistance protein CopC		Copper resistance protein CopC
MEALZ_RS06465	MEALZ_1326	MALCv4_1326	MMPL family transporter		Hopanoid biosynthesis associated RND transporter like protein HpnN
MEALZ_RS06475	MEALZ_1327	MALCv4_1327	MarR family transcriptional regulator		Transcriptional regulator
MEALZ_RS06480	MEALZ_1328	MALCv4_1328	hypothetical protein		membrane protein of unknown function
MEALZ_RS06485	MEALZ_1329	MALCv4_1329	SulP family inorganic anion transporter		Putative sulfate transporter
MEALZ_RS06490	MEALZ_1330	MALCv4_1330	universal stress protein		putative universal stress protein UspA
MEALZ_RS23040	MEALZ_1331	MALCv4_1331	hypothetical protein		protein of unknown function
MEALZ_RS06500	MEALZ_1333	MALCv4_1333	aspartate aminotransferase family protein		Aminotransferase class-III
MEALZ_RS06505	MEALZ_1334	MALCv4_1334	NAD(P)-dependent oxidoreductase		putative NAD-dependent epimerase/dehydratase
MEALZ_RS06520	MEALZ_1337	MALCv4_1337	histidine phosphatase family protein		Putative phosphohistidine phosphatase%2C SixA %28fragment%29
MEALZ_RS06525	MEALZ_1338	MALCv4_1338	phosphate ABC transporter substrate-binding protein PstS family protein	pstS1a	ABC-type phosphate transport system%2C periplasmic component
MEALZ_RS06530	MEALZ_1339	MALCv4_1339	ABC transporter permease subunit		putative ABC-type phosphate transport system%2C permease component
MEALZ_RS06535	MEALZ_1340	MALCv4_1340	phosphate ABC transporter permease PstA		putative ABC-type phosphate transport system%2C auxiliary and permease component
MEALZ_RS06540	MEALZ_1341	MALCv4_1341	phosphate ABC transporter ATP-binding protein PstB	pstB	Phosphate import ATP-binding protein
MEALZ_RS06550	MEALZ_1342	MALCv4_1342	phosphate signaling complex protein PhoU	phoU	Phosphate transport system protein PhoU
MEALZ_RS00695	MEALZ_0133	MALCv4_0133	acetylglutamate kinase	argB	Acetylglutamate kinase %28NAG kinase%29 %28AGK%29 %28N-acetyl-L- glutamate 5-phosphotransferase%29
MEALZ_RS06555	MEALZ_1343	MALCv4_1343	RNA polymerase sigma factor RpoH	rpoH	RNA polymerase sigma-32 factor
MEALZ_RS06560	MEALZ_1344	MALCv4_1344	DNA-3-methyladenine glycosylase I	tag	DNA-3-methyladenine glycosylase I %283-methyladenine-DNA glycosylase I%29 %28TAG I%29 %28DNA-3-methyladenine glycosidase I%29
MEALZ_RS06565	MEALZ_1345	MALCv4_1345	WYL domain-containing protein		Transcriptional regulator
MEALZ_RS06570	MEALZ_1346	MALCv4_1346	CRISPR-associated helicase Cas3'		Metal dependent phosphohydrolase %28fragment%29
MEALZ_RS06575	MEALZ_1347	MALCv4_1347	type I-C CRISPR-associated protein Cas5c		conserved protein of unknown function
MEALZ_RS06580	MEALZ_1348	MALCv4_1348	type I-C CRISPR-associated protein Cas8c/Csd1		conserved protein of unknown function
MEALZ_RS06585	MEALZ_1349	MALCv4_1349	type I-C CRISPR-associated protein Cas7/Csd2		CRISPR-associated protein Csd2
MEALZ_RS00700	MEALZ_0134	MALCv4_0134	DUF4124 domain-containing protein		conserved exported protein of unknown function
MEALZ_RS06590	MEALZ_1350	MALCv4_1350	CRISPR-associated protein Cas4		CRISPR-associated protein Cas4
MEALZ_RS06595	MEALZ_1351	MALCv4_1351	type I-C CRISPR-associated endonuclease Cas1c		CRISPR-associated protein Cas1
MEALZ_RS06600	MEALZ_1352	MALCv4_1352	CRISPR-associated endonuclease Cas2		CRISPR-associated protein Cas2
MEALZ_RS06605	MEALZ_1353	MALCv4_1353	L,D-transpeptidase family protein		ErfK/YbiS/YcfS/YnhG family protein
MEALZ_RS06615	MEALZ_1355	MALCv4_1355	hypothetical protein		protein of unknown function
MEALZ_RS06620	MEALZ_1356	MALCv4_1356	phosphoribosylglycinamide formyltransferase	purN	putative phosphoribosylglycinamide formyltransferase/formyltetrahydrofolate deformylase
MEALZ_RS06625	MEALZ_1357	MALCv4_1357	dihydrolipoyl dehydrogenase	pdhD	dihydrolipoamide dehydrogenase E3 component of both pyruvate dehydrogenase and 2-oxoglutarate dehydrogenase complexes
MEALZ_RS06630	MEALZ_1358	MALCv4_1358	dihydrolipoyllysine-residue acetyltransferase	pdhB	pyruvate dehydrogenase E2 component%3B dihydrolipoamide acetyltransferase
MEALZ_RS06635	MEALZ_1359	MALCv4_1359	pyruvate dehydrogenase (acetyl-transferring), homodimeric type	pdhA	pyruvate dehydrogenase E1 component
MEALZ_RS00705	MEALZ_0135	MALCv4_0135	YggT family protein		conserved membrane protein of unknown function
MEALZ_RS06640	MEALZ_1360	MALCv4_1360	citrate synthase	gltA	Citrate synthase 2
MEALZ_RS06645	MEALZ_1362	MALCv4_1362	bifunctional 4-hydroxy-2-oxoglutarate aldolase/2-dehydro-3-deoxy-phosphogluconate aldolase	eda	2-dehydro-3-deoxy-phosphogluconate aldolase
MEALZ_RS06650	MEALZ_1363	MALCv4_1363	phosphogluconate dehydratase	edd	6-phosphogluconate dehydratase
MEALZ_RS00710	MEALZ_0136	MALCv4_0136	pyrroline-5-carboxylate reductase	proC	Pyrroline-5-carboxylate reductase
MEALZ_RS06655	MEALZ_1364	MALCv4_1364	5-(carboxyamino)imidazole ribonucleotide mutase	purE	Phosphoribosylaminoimidazole carboxylase catalytic subunit %28AIR carboxylase%29 %28AIRC%29
MEALZ_RS06665	MEALZ_1366	MALCv4_1366	hypothetical protein		conserved protein of unknown function%3B putative proteasome protease
MEALZ_RS06670	MEALZ_1367	MALCv4_1367	hypothetical protein		exported protein of unknown function
MEALZ_RS20920	MEALZ_1368	MALCv4_1368	OmpA family protein		OmpA/MotB domain protein
MEALZ_RS06680	MEALZ_1369	MALCv4_1369	MotA/TolQ/ExbB proton channel family protein		MotA/TolQ/ExbB proton channel
MEALZ_RS06685	MEALZ_1370	MALCv4_1370	response regulator	gacA	Response regulator gacA
MEALZ_RS06690	MEALZ_1371	MALCv4_1371	methylenetetrahydromethanopterin dehydrogenase	mtdB	NAD%28P%29-dependent methylene tetrahydromethanopterin dehydrogenase
MEALZ_RS06695	MEALZ_1372	MALCv4_1372	methylenetetrahydromethanopterin dehydrogenase	mtdB	NAD%28P%29-dependent methylene tetrahydromethanopterin dehydrogenase
MEALZ_RS00715	MEALZ_0137	MALCv4_0137	deoxyribodipyrimidine photo-lyase		Photoproduct lyase
MEALZ_RS06705	MEALZ_1373	MALCv4_1373	5-formyltetrahydrofolate cyclo-ligase		5-formyltetrahydrofolate cyclo-ligase
MEALZ_RS06710	MEALZ_1374	MALCv4_1374	carboxynorspermidine decarboxylase		Orn/DAP/Arg decarboxylase 2
MEALZ_RS06720	MEALZ_1376	MALCv4_1376	HDOD domain-containing protein		conserved protein of unknown function
MEALZ_RS06725	MEALZ_1377	MALCv4_1377	bifunctional diguanylate cyclase/phosphodiesterase		Cyclic diguanylate phosphodiesterase domain protein
MEALZ_RS06730	MEALZ_1378	MALCv4_1378	penicillin-binding protein 1B	mrcB	Penicillin-binding protein 1B %5BIncludes: Penicillin-insensitive transglycosylase %3B Penicillin-sensitive transpeptidase%5D
MEALZ_RS06735	MEALZ_1379	MALCv4_1379	YbgA family protein		conserved protein of unknown function
MEALZ_RS00720	MEALZ_0138	MALCv4_0138	SDR family oxidoreductase		Short-chain dehydrogenase/reductase SDR
MEALZ_RS06740	MEALZ_1380	MALCv4_1380	carboxymuconolactone decarboxylase family protein		Carboxymuconolactone decarboxylase
MEALZ_RS06745	MEALZ_1381	MALCv4_1381	AraC family transcriptional regulator		Transcriptional regulator%2C AraC family
MEALZ_RS06750	MEALZ_1382	MALCv4_1382	dihydrolipoyl dehydrogenase		FAD-dependent pyridine nucleotide-Disulfide oxidoreductase
MEALZ_RS06755	MEALZ_1383	MALCv4_1383	methyltransferase domain-containing protein	As3mt	Arsenite methyltransferase
MEALZ_RS06765	MEALZ_1385	MALCv4_1385	arsenosugar biosynthesis radical SAM protein ArsS		conserved protein of unknown function
MEALZ_RS00005	MEALZ_0001	MALCv4_0001	chromosomal replication initiator protein DnaA	dnaA	Chromosomal replication initiator protein DnaA
MEALZ_RS06770	MEALZ_1386	MALCv4_1386	class I SAM-dependent DNA methyltransferase		Type I restriction-modification system DNA methylase
MEALZ_RS00725	MEALZ_0139	MALCv4_0139	disulfide bond formation protein B	dsbB	Disulfide bond formation protein B
MEALZ_RS06775	MEALZ_1387	MALCv4_1387	Abi family protein		Abi family protein
MEALZ_RS06785	MEALZ_1389	MALCv4_1389	type II toxin-antitoxin system RelE/ParE family toxin		conserved protein of unknown function
MEALZ_RS06790	MEALZ_1390	MALCv4_1390	HigA family addiction module antitoxin		Helix-turn-helix motif %28modular protein%29
MEALZ_RS23220	MEALZ_1392	MALCv4_1392	type I restriction endonuclease		protein of unknown function
MEALZ_RS23140	MEALZ_1393	MALCv4_1393	DEAD/DEAH box helicase family protein		Type I restriction-modification system endonuclease %28fragment%29
MEALZ_RS23045	MEALZ_1394	MALCv4_1394	hypothetical protein		Type I site-specific restriction-modification system %28fragment%29
MEALZ_RS23050	MEALZ_1395	MALCv4_1395	hypothetical protein		protein of unknown function
MEALZ_RS06810	MEALZ_1396	MALCv4_1396	cytochrome-c peroxidase		putative di-haem enzyme%3B cytochrome c peroxidase/MauG domain
MEALZ_RS20655	MEALZ_1397	MALCv4_1397	caspase family protein		exported protein of unknown function
MEALZ_RS06820	MEALZ_1398	MALCv4_1398	hypothetical protein		protein of unknown function
MEALZ_RS20660	MEALZ_1399	MALCv4_1399	RNA polymerase sigma factor		protein of unknown function
MEALZ_RS06840	MEALZ_1403	MALCv4_1403	M48 family metallopeptidase		exported protein of unknown function
MEALZ_RS06845	MEALZ_1404	MALCv4_1404	HTH domain-containing protein		putative transcriptional regulator
MEALZ_RS06850	MEALZ_1405	MALCv4_1405	(2Fe-2S)-binding protein		protein of unknown function%3B putative ferredoxin reductase
MEALZ_RS06855	MEALZ_1406	MALCv4_1406	cytochrome c3 family protein		exported protein of unknown function
MEALZ_RS06860	MEALZ_1407	MALCv4_1407	DUF3365 domain-containing protein		conserved exported protein of unknown function
MEALZ_RS06865	MEALZ_1408	MALCv4_1408	metallophosphoesterase		conserved protein of unknown function
MEALZ_RS06870	MEALZ_tRNA41	MALCv4_tRNA41	tRNA-Leu
MEALZ_RS06875	MEALZ_1409	MALCv4_1409	ribonuclease R	rnr	RNase R%2C 3%27-5%27 exoribonuclease
MEALZ_RS06880	MEALZ_1410	MALCv4_1410	23S rRNA (guanosine(2251)-2'-O)-methyltransferase RlmB	rlmB	23S rRNA %28guanosine-2%27-O-%29-methyltransferase RlmB %2823S rRNA Gm2251 2%27-O-methyltransferase%29
MEALZ_RS06890	MEALZ_1412	MALCv4_1412	caspase family protein		Peptidase C14 caspase catalytic subunit p20
MEALZ_RS06900	MEALZ_1414	MALCv4_1414	transglycosylase SLT domain-containing protein		Lytic transglycosylase%2C catalytic %28fragment%29
MEALZ_RS06905	MEALZ_1415	MALCv4_1415	acyl-CoA thioesterase		Thioesterase superfamily protein
MEALZ_RS06910	MEALZ_1416	MALCv4_1416	DNA topoisomerase IV subunit A	parC	DNA topoisomerase 4 subunit A
MEALZ_RS06915	MEALZ_1417	MALCv4_1417	bifunctional methylenetetrahydrofolate dehydrogenase/methenyltetrahydrofolate cyclohydrolase FolD	folD	NADP binding domain of methylene-tetrahydrofolate dehydrogenase/cyclohydrolase %5BBifunctional protein folD%5D
MEALZ_RS06920	MEALZ_1418	MALCv4_1418	PEP-CTERM-box response regulator transcription factor		Response regulator receiver protein
MEALZ_RS06925	MEALZ_1419	MALCv4_1419	PEP-CTERM system histidine kinase PrsK		putative Multi-sensor signal transduction histidine kinase
MEALZ_RS00740	MEALZ_0142	MALCv4_0142	arginine--tRNA ligase	argS	Arginyl-tRNA synthetase
MEALZ_RS23370	MEALZ_1421	MALCv4_1421	IS66 family transposase		transposase
MEALZ_RS06940	MEALZ_1422	MALCv4_1422	hypothetical protein		protein of unknown function
MEALZ_RS06945	MEALZ_1424	MALCv4_1424	polysaccharide biosynthesis/export family protein		Polysaccharide export outer membrane protein
MEALZ_RS06950	MEALZ_1425	MALCv4_1425	polysaccharide chain length determinant protein		putative Polysaccharide chain length determinant protein
MEALZ_RS06955	MEALZ_1426	MALCv4_1426	XrtA-associated tyrosine autokinase		Protein-tyrosine kinase
MEALZ_RS06960	MEALZ_1427	MALCv4_1427	TIGR03016 family PEP-CTERM system-associated outer membrane protein		exported protein of unknown function
MEALZ_RS06970	MEALZ_1429	MALCv4_1429	FemAB family PEP-CTERM system-associated protein		FemAB-related protein%2C PEP-CTERM system-associated
MEALZ_RS06975	MEALZ_1430	MALCv4_1430	TIGR03087 family PEP-CTERM/XrtA system glycosyltransferase		Glycosyl transferase%2C group 1
MEALZ_RS06980	MEALZ_1431	MALCv4_1431	CNNM domain-containing protein		CBS domain protein %28Hemolysins and related protein family%29
MEALZ_RS06985	MEALZ_1432	MALCv4_1432	ferredoxin reductase family protein		conserved membrane protein of unknown function
MEALZ_RS06990	MEALZ_1433	MALCv4_1433	XdhC family protein	xdhC	putative xanthine dehydrogenase accessory factor
MEALZ_RS06995	MEALZ_1434	MALCv4_1434	hypothetical protein		conserved membrane protein of unknown function
MEALZ_RS00745	MEALZ_0143	MALCv4_0143	SPOR domain-containing protein		Sporulation domain protein
MEALZ_RS07000	MEALZ_1435	MALCv4_1435	hypothetical protein		protein of unknown function
MEALZ_RS07005	MEALZ_1436	MALCv4_1436	molybdopterin-dependent oxidoreductase	xdhB	xanthine dehydrogenase%2C large subunit
MEALZ_RS07010	MEALZ_1437	MALCv4_1437	FAD binding domain-containing protein	xdhA	xanthine dehydrogenase%2C iron-sulfur cluster and FAD-binding subunit
MEALZ_RS21680	MEALZ_1439	MALCv4_1439	mechanosensitive ion channel		conserved protein of unknown function%3B putative mechanosensitive ion channel domain
MEALZ_RS23600	MEALZ_0144	MALCv4_0144	DUF4276 family protein		conserved protein of unknown function %28fragment%29
MEALZ_RS07035	MEALZ_1441	MALCv4_1441	response regulator		Response regulator receiver sensor signal transduction histidine kinase
MEALZ_RS07040	MEALZ_1442	MALCv4_1442	ASKHA domain-containing protein		putative 2Fe-2S ferredoxin-like
MEALZ_RS23605	MEALZ_0145	MALCv4_0145	DUF4276 family protein		conserved protein of unknown function %28fragment%29
MEALZ_RS07045	MEALZ_1443	MALCv4_1443	cobalamin-dependent protein		conserved protein of unknown function%3B putative cobalamin B12-binding domain protein
MEALZ_RS07050	MEALZ_1444	MALCv4_1444	uroporphyrinogen decarboxylase		putative methyltransferase with corrinoid-binding domain
MEALZ_RS07055	MEALZ_1445	MALCv4_1445	DUF1638 domain-containing protein		conserved protein of unknown function
MEALZ_RS07060	MEALZ_1446	MALCv4_1446	ATP-binding protein		putative two-component sensor protein histidine kinase
MEALZ_RS07065	MEALZ_1447	MALCv4_1447	EAL domain-containing protein		putative Diguanylate cyclase
MEALZ_RS07070	MEALZ_1448	MALCv4_1448	adenosylmethionine--8-amino-7-oxononanoate transaminase	bioA	7%2C8-diaminopelargonic acid synthase%2C PLP-dependent
MEALZ_RS07075	MEALZ_1450	MALCv4_1450	DegQ family serine endoprotease	degP	putative serine protease do-like
MEALZ_RS23285	MEALZ_0147	MALCv4_0147	AAA family ATPase		conserved protein of unknown function %28fragment%29
MEALZ_RS07085	MEALZ_1452	MALCv4_1452	YeeE/YedE family protein		conserved membrane protein precursor of unknown function%2C DUF395%2C YeeE/YedE
MEALZ_RS07090	MEALZ_1453	MALCv4_1453	sulfite dehydrogenase		Conserved hypothetical protein%2C putative sulfite oxidase
MEALZ_RS07095	MEALZ_1454	MALCv4_1454	cytochrome c		conserved hypothetical protein%3B putative cytochrome c domain
MEALZ_RS07100	MEALZ_1455	MALCv4_1455	response regulator		Chemotaxis protein CheY %282 CheY domains%29
MEALZ_RS00760	MEALZ_0148	MALCv4_0148	indole-3-glycerol phosphate synthase TrpC	trpC	indole-3-glycerol phosphate synthase %28IGPS%29
MEALZ_RS07105	MEALZ_1456	MALCv4_1456	formaldehyde-activating enzyme	fae	formaldehyde activating enzyme homolog
MEALZ_RS07115	MEALZ_1458	MALCv4_1458	hypothetical protein		conserved protein of unknown function
MEALZ_RS07125	MEALZ_1459	MALCv4_1459	tRNA lysidine(34) synthetase TilS	tilS	tRNA%28Ile%29-lysidine synthase
MEALZ_RS07130	MEALZ_1460	MALCv4_1460	CTP synthase	pyrG	CTP synthase %28UTP--ammonia ligase%29 %28CTP synthetase%29
MEALZ_RS07135	MEALZ_1461	MALCv4_1461	3-deoxy-8-phosphooctulonate synthase	kdsA	2-dehydro-3-deoxyphosphooctonate aldolase
MEALZ_RS07140	MEALZ_1462	MALCv4_1462	phosphopyruvate hydratase	eno	Enolase %282-phosphoglycerate dehydratase%29 %282-phospho-D-glycerate hydro-lyase%29
MEALZ_RS07145	MEALZ_1463	MALCv4_1463	cell division protein FtsB	ftsB	Cell division protein ftsB homolog
MEALZ_RS00765	MEALZ_0149	MALCv4_0149	anthranilate phosphoribosyltransferase	trpD	Anthranilate phosphoribosyltransferase
MEALZ_RS07150	MEALZ_1464	MALCv4_1464	2-C-methyl-D-erythritol 4-phosphate cytidylyltransferase	ispD	2-C-methyl-D-erythritol 4-phosphate cytidylyltransferase %284-diphosphocytidyl-2C-methyl-D-erythritol synthase%29 %28MEP cytidylyltransferase%29 %28MCT%29
MEALZ_RS07155	MEALZ_1465	MALCv4_1465	2-C-methyl-D-erythritol 2,4-cyclodiphosphate synthase	ispF	2-C-methyl-D-erythritol 2%2C4-cyclodiphosphate synthase %28MECPS%29 %28MECDP-synthase%29
MEALZ_RS00010	MEALZ_0002	MALCv4_0002	DNA polymerase III subunit beta	dnaN	DNA polymerase III subunit beta
MEALZ_RS07160	MEALZ_1466	MALCv4_1466	tRNA pseudouridine(13) synthase TruD	truD	tRNA pseudouridine synthase D
MEALZ_RS07165	MEALZ_1467	MALCv4_1467	undecaprenyl-diphosphate phosphatase	uppP	Undecaprenyl-diphosphatase 2
MEALZ_RS07170	MEALZ_1468	MALCv4_1468	Smr/MutS family protein		Smr protein/MutS2
MEALZ_RS07175	MEALZ_1469	MALCv4_1469	5'/3'-nucleotidase SurE	surE	5%27-nucleotidase SurE %28Nucleoside 5%27-monophosphate phosphohydrolase%29
MEALZ_RS07185	MEALZ_1471	MALCv4_1471	YqaA family protein		conserved membrane protein of unknown function
MEALZ_RS07190	MEALZ_1472	MALCv4_1472	ribose-5-phosphate isomerase RpiA	rpiA	Ribose-5-phosphate isomerase A
MEALZ_RS07195	MEALZ_1473	MALCv4_1473	IS110 family transposase		transposase
MEALZ_RS07200	MEALZ_1474	MALCv4_1474	ferredoxin		putative ferredoxin 2fe-2s protein
MEALZ_RS07205	MEALZ_1475	MALCv4_1475	DEAD/DEAH box helicase	srmB	ATP-dependent RNA helicase srmB
MEALZ_RS07210	MEALZ_1476	MALCv4_1476	hypothetical protein		putative membrane protein
MEALZ_RS00770	MEALZ_0150	MALCv4_0150	aminodeoxychorismate/anthranilate synthase component II	trpG	Anthranilate synthase component II %28Glutamine amido- transferase%29
MEALZ_RS07215	MEALZ_1477	MALCv4_1477	rhomboid family intramembrane serine protease		Rhomboid family protein
MEALZ_RS07220	MEALZ_1478	MALCv4_1478	hypothetical protein		conserved protein of unknown function
MEALZ_RS07225	MEALZ_1480	MALCv4_1480	excinuclease ABC subunit UvrA	uvrA	UvrABC system protein A %28UvrA protein%29 %28Excinuclease ABC subunit A%29
MEALZ_RS07230	MEALZ_1481	MALCv4_1481	DUF2231 domain-containing protein		conserved membrane protein of unknown function
MEALZ_RS07235	MEALZ_1482	MALCv4_1482	phosphoribosylanthranilate isomerase	trpF	N-%285%27-phosphoribosyl%29anthranilate isomerase %28PRAI%29
MEALZ_RS07240	MEALZ_1483	MALCv4_1483	tryptophan synthase subunit beta	trpB	tryptophan synthase%2C beta chain
MEALZ_RS07245	MEALZ_1484	MALCv4_1484	tryptophan synthase subunit alpha	trpA	tryptophan synthase%2C alpha chain
MEALZ_RS07250	MEALZ_1485	MALCv4_1485	acetyl-CoA carboxylase, carboxyltransferase subunit beta	accD	Acetyl-coenzyme A carboxylase carboxyl transferase subunit beta %28ACCase beta chain%29
MEALZ_RS07255	MEALZ_1486	MALCv4_1486	bifunctional tetrahydrofolate synthase/dihydrofolate synthase	folC	FolC bifunctional protein %5BIncludes: Folylpolyglutamate synthase %28Folylpoly-gamma-glutamate synthetase%29 %28FPGS%29 %28Tetrahydrofolate synthase%29 %28Tetrahydrofolylpolyglutamate synthase%29%3B Dihydrofolate synthase %5D
MEALZ_RS07260	MEALZ_1487	MALCv4_1487	SPOR domain-containing protein		putative Sporulation domain protein
MEALZ_RS07270	MEALZ_1489	MALCv4_1489	amidophosphoribosyltransferase	purF	Amidophosphoribosyltransferase %28Glutamine phosphoribosylpyrophosphate amidotransferase%29 %28ATASE%29 %28GPATase%29
MEALZ_RS07275	MEALZ_1490	MALCv4_1490	O-succinylhomoserine sulfhydrylase	metZ	O-succinylhomoserine sulfhydrylase
MEALZ_RS07280	MEALZ_1491	MALCv4_1491	SRPBCC family protein		Conserved MxaD-like protein precursor of unknown function
MEALZ_RS07285	MEALZ_1492	MALCv4_1492	beta-propeller fold lactonase family protein		40-residue YVTN family beta-propeller repeat protein
MEALZ_RS07290	MEALZ_1493	MALCv4_1493	putative Fe-S cluster assembly protein SufT		FeS assembly SUF system protein SufT
MEALZ_RS07300	MEALZ_1495	MALCv4_1495	HAD-IA family hydrolase	gph	Phosphoglycolate phosphatase 2
MEALZ_RS07305	MEALZ_1496	MALCv4_1496	bifunctional 2-polyprenyl-6-hydroxyphenol methylase/3-demethylubiquinol 3-O-methyltransferase UbiG	ubiG	3-demethylubiquinone-9 3-methyltransferase %283%2C4- dihydroxy-5-hexaprenylbenzoate methyltransferase%29 %28DHHB methyltransferase%29
MEALZ_RS07310	MEALZ_1497	MALCv4_1497	TRZ/ATZ family hydrolase	mtaD	5-methylthioadenosine/S-adenosylhomocysteine deaminase
MEALZ_RS07315	MEALZ_1498	MALCv4_1498	S-methyl-5-thioribose-1-phosphate isomerase	mtnA	Methylthioribose-1-phosphate isomerase
MEALZ_RS07320	MEALZ_1499	MALCv4_1499	sulfate transporter CysZ		conserved membrane protein of unknown function
MEALZ_RS20950	MEALZ_1500	MALCv4_1500	PhnD/SsuA/transferrin family substrate-binding protein		exported protein of unknown function
MEALZ_RS00780	MEALZ_0152	MALCv4_0152	fumarylacetoacetate hydrolase family protein	fahd	Fumarylacetoacetate hydrolase domain-containing protein 2
MEALZ_RS07335	MEALZ_1501	MALCv4_1501	alpha-amylase family glycosyl hydrolase		Alpha amylase catalytic region %28fragment%29
MEALZ_RS07340	MEALZ_1502	MALCv4_1502	3-isopropylmalate dehydrogenase	leuB	3-isopropylmalate dehydrogenase
MEALZ_RS00785	MEALZ_0153	MALCv4_0153	ATP-binding protein		Integral membrane sensor signal transduction histidine kinase
MEALZ_RS07345	MEALZ_1503	MALCv4_1503	2-isopropylmalate synthase		%28R%29-citramalate synthase
MEALZ_RS07360	MEALZ_1508	MALCv4_1508	response regulator		putative Histidine kinase
MEALZ_RS07365	MEALZ_1510	MALCv4_1510	siroheme synthase CysG	cysG	Siroheme synthase %5BIncludes: Uroporphyrinogen-III C-methyltransferase %3B Precorrin-2 dehydrogenase %3B Sirohydrochlorin ferrochelatase%5D
MEALZ_RS07370	MEALZ_1511	MALCv4_1511	ferredoxin		conserved protein of unknown function
MEALZ_RS07375	MEALZ_1512	MALCv4_1512	precorrin-3B C(17)-methyltransferase		conserved protein of unknown function
MEALZ_RS07380	MEALZ_1513	MALCv4_1513	cobalamin biosynthesis protein		Cobalamin %28Vitamin B12%29 biosynthesis CbiG protein
MEALZ_RS07385	MEALZ_1514	MALCv4_1514	cobalamin biosynthesis protein CbiG	cbiG	Cobalamin biosynthesis protein
MEALZ_RS07390	MEALZ_1515	MALCv4_1515	precorrin-2 C(20)-methyltransferase		Precorrin-2 C20-methyltransferase
MEALZ_RS00790	MEALZ_0154	MALCv4_0154	response regulator	qseB	Transcriptional regulatory protein QseB
MEALZ_RS07395	MEALZ_1516	MALCv4_1516	bifunctional cobalt-precorrin-7 (C(5))-methyltransferase/cobalt-precorrin-6B (C(15))-methyltransferase		Precorrin-6y C5%2C15-methyltransferase %28Decarboxylating%29%2C CbiE subunit
MEALZ_RS07400	MEALZ_1517	MALCv4_1517	cobalt-precorrin-5B (C(1))-methyltransferase	cbiD	putative cobalt-precorrin-6A synthase %5Bdeacetylating%5D
MEALZ_RS07405	MEALZ_1518	MALCv4_1518	precorrin-8X methylmutase	cbiC	Cobalt-precorrin-8X methylmutase
MEALZ_RS07410	MEALZ_1519	MALCv4_1519	sirohydrochlorin chelatase		CbiX protein
MEALZ_RS07415	MEALZ_1520	MALCv4_1520	precorrin-4 C(11)-methyltransferase	cobM	Precorrin-4 C%2811%29-methyltransferase %28Precorrin-3 methylase%29
MEALZ_RS07420	MEALZ_1521	MALCv4_1521	cobyrinate a,c-diamide synthase	cobB	Cobyrinic acid A%2CC-diamide synthase
MEALZ_RS07425	MEALZ_1522	MALCv4_1522	CbtA family protein		Cobalt transporter%2C subunit CbtA
MEALZ_RS07430	MEALZ_1523	MALCv4_1523	AMP-binding protein		Amino acid adenylation domain protein %28fragment%29
MEALZ_RS00795	MEALZ_0155	MALCv4_0155	radical SAM family heme chaperone HemW	yggW	Oxygen-independent coproporphyrinogen-III oxidase-like protein yggW
MEALZ_RS07440	MEALZ_1525	MALCv4_1525	non-ribosomal peptide synthetase		putative non-ribosomal peptide synthetase component
MEALZ_RS07445	MEALZ_1526	MALCv4_1526	non-ribosomal peptide synthetase		putative non-ribosomal peptide synthetase component
MEALZ_RS07450	MEALZ_1527	MALCv4_1527	TonB-dependent receptor		TonB-dependent receptor protein
MEALZ_RS07455	MEALZ_1528	MALCv4_1528	PepSY-associated TM helix domain-containing protein		conserved membrane protein of unknown function
MEALZ_RS00800	MEALZ_0156	MALCv4_0156	orotate phosphoribosyltransferase	pyrE	Orotate phosphoribosyltransferase %28OPRT%29 %28OPRTase%29
MEALZ_RS07465	MEALZ_1530	MALCv4_1530	cupin-like domain-containing protein		protein of unknown function
MEALZ_RS07470	MEALZ_1531	MALCv4_1531	4'-phosphopantetheinyl transferase superfamily protein		putative 4%27-phosphopantetheinyl transferase HetI
MEALZ_RS07480	MEALZ_1533	MALCv4_1533	DUF6516 family protein		conserved protein of unknown function
MEALZ_RS07485	MEALZ_1534	MALCv4_1534	transcriptional regulator		conserved protein of unknown function
MEALZ_RS07490	MEALZ_1535	MALCv4_1535	MbtH family NRPS accessory protein	mbtH	Protein mbtH
MEALZ_RS07495	MEALZ_1536	MALCv4_1536	RNA polymerase sigma factor		RNA polymerase%2C sigma-24 subunit%2C ECF subfamily
MEALZ_RS00805	MEALZ_0157	MALCv4_0157	dynamin family protein		conserved protein of unknown function
MEALZ_RS07500	MEALZ_1537	MALCv4_1537	cyclic peptide export ABC transporter		Cyclic peptide transporter
MEALZ_RS07505	MEALZ_1538	MALCv4_1538	penicillin acylase family protein		Peptidase S45 penicillin amidase
MEALZ_RS07510	MEALZ_1539	MALCv4_1539	FecR domain-containing protein		Anti-FecI sigma factor%2C FecR
MEALZ_RS07515	MEALZ_1540	MALCv4_1540	PepSY-associated TM helix domain-containing protein		protein of unknown function
MEALZ_RS07520	MEALZ_1541	MALCv4_1541	efflux transporter outer membrane subunit		RND efflux system%2C outer membrane lipoprotein%2C NodT family
MEALZ_RS07525	MEALZ_1542	MALCv4_1542	efflux RND transporter periplasmic adaptor subunit		Efflux transporter%2C RND family%2C MFP subunit
MEALZ_RS07530	MEALZ_1543	MALCv4_1543	efflux RND transporter permease subunit		Acriflavin resistance protein
MEALZ_RS07535	MEALZ_1544	MALCv4_1544	hypothetical protein		protein of unknown function
MEALZ_RS07540	MEALZ_1545	MALCv4_1545	energy transducer TonB		putative TonB-dependent membrane protein
MEALZ_RS07545	MEALZ_1546	MALCv4_1546	MotA/TolQ/ExbB proton channel family protein		Putative biopolymer transport ExbB protein
MEALZ_RS07550	MEALZ_1547	MALCv4_1547	biopolymer transporter ExbD	exbD	Biopolymer transport protein exbD
MEALZ_RS07555	MEALZ_1549	MALCv4_1549	MFS transporter		Major facilitator superfamily MFS_1
MEALZ_RS07560	MEALZ_1550	MALCv4_1550	HDOD domain-containing protein		putative signal transduction protein
MEALZ_RS07565	MEALZ_1551	MALCv4_1551	50S ribosomal protein L3 N(5)-glutamine methyltransferase		putative Site-specific DNA-methyltransferase %28adenine-specific%29
MEALZ_RS07570	MEALZ_1552	MALCv4_1552	chorismate synthase	aroC	chorismate synthase %285-enolpyruvylshikimate-3-phosphate phospholyase%29
MEALZ_RS07575	MEALZ_1553	MALCv4_1553	MFS transporter		Major facilitator superfamily MFS_1
MEALZ_RS07580	MEALZ_1554	MALCv4_1554	MotA/TolQ/ExbB proton channel family protein		putative biopolymer transport protein ExbB-like
MEALZ_RS07585	MEALZ_1555	MALCv4_1555	biopolymer transporter ExbD		Biopolymer transport protein ExbD/TolR
MEALZ_RS00810	MEALZ_0158	MALCv4_0158	tRNA (guanosine(46)-N7)-methyltransferase TrmB	trmB	tRNA %28guanine-N%287%29-%29-methyltransferase
MEALZ_RS07600	MEALZ_1558	MALCv4_1558	3-deoxy-manno-octulosonate cytidylyltransferase	kdsB	3-deoxy-manno-octulosonate cytidylyltransferase %28CMP-KDO synthetase%29 %28CMP-2-keto-3-deoxyoctulosonic acid synthetase%29 %28CKS%29
MEALZ_RS07605	MEALZ_1560	MALCv4_1560	alanine transaminase		putative PLP-dependent aminotransferase %28transaminase%29
MEALZ_RS07610	MEALZ_1561	MALCv4_1561	homoserine dehydrogenase	hom	Homoserine dehydrogenase
MEALZ_RS07615	MEALZ_1562	MALCv4_1562	threonine synthase	thrC	Threonine synthase
MEALZ_RS07620	MEALZ_1563	MALCv4_1563	single-stranded-DNA-specific exonuclease RecJ	recJ	Single-stranded-DNA-specific exonuclease RecJ
MEALZ_RS07625	MEALZ_1564	MALCv4_1564	HD domain-containing protein		putative metal dependent phosphohydrolase
MEALZ_RS07630	MEALZ_1565	MALCv4_1565	bifunctional ADP-dependent NAD(P)H-hydrate dehydratase/NAD(P)H-hydrate epimerase		conserved protein of unknown function
MEALZ_RS07635	MEALZ_1566	MALCv4_1566	tRNA (adenosine(37)-N6)-threonylcarbamoyltransferase complex ATPase subunit type 1 TsaE		Conserved hypothetical protein%2C putative ATPase
MEALZ_RS07640	MEALZ_1567	MALCv4_1567	N-acetylmuramoyl-L-alanine amidase	amiC	N-acetylmuramoyl-L-alanine amidase
MEALZ_RS00820	MEALZ_0159	MALCv4_0159	sulfur carrier protein ThiS	thiG	Thiazole synthase
MEALZ_RS07650	MEALZ_1568	MALCv4_1568	DNA mismatch repair endonuclease MutL	mutL	DNA mismatch repair protein MutL
MEALZ_RS07655	MEALZ_1569	MALCv4_1569	tRNA (adenosine(37)-N6)-dimethylallyltransferase MiaA	miaA	delta%282%29-isopentenylpyrophosphate tRNA-adenosine transferase
MEALZ_RS07665	MEALZ_1571	MALCv4_1571	ribosome biogenesis GTPase YlqF	rbgA	Ribosome biogenesis GTPase A
MEALZ_RS07670	MEALZ_1572	MALCv4_1572	hypothetical protein		conserved protein of unknown function
MEALZ_RS07675	MEALZ_1573	MALCv4_1573	IMPACT family protein		conserved protein of unknown function
MEALZ_RS07680	MEALZ_1574	MALCv4_1574	type II toxin-antitoxin system HicB family antitoxin		conserved protein of unknown function
MEALZ_RS00825	MEALZ_0160	MALCv4_0160	3-deoxy-7-phosphoheptulonate synthase AroG	aroG	Phospho-2-dehydro-3-deoxyheptonate aldolase%2C Phe-sensitive %28Phospho-2-keto-3-deoxyheptonate aldolase%29 %28DAHP synthetase%29 %283-deoxy-D-arabino-heptulosonate 7-phosphate synthase%29
MEALZ_RS07685	MEALZ_1576	MALCv4_1576	NAD-dependent succinate-semialdehyde dehydrogenase	gabD	putative succinate-semialdehyde dehydrogenase %5BNADP%2B%5D
MEALZ_RS07690	MEALZ_1577	MALCv4_1577	hypothetical protein		conserved membrane protein of unknown function
MEALZ_RS07695	MEALZ_1578	MALCv4_1578	dihydrolipoyl dehydrogenase	odhL	Dihydrolipoyl dehydrogenase %28E3 component of 2- oxoglutarate dehydrogenase complex%29 %28Dihydrolipoamide dehydrogenase%29
MEALZ_RS07700	MEALZ_1579	MALCv4_1579	2-oxoglutarate dehydrogenase complex dihydrolipoyllysine-residue succinyltransferase	sucB	Dihydrolipoyllysine-residue succinyltransferase component of 2- oxoglutarate dehydrogenase complex %28E2%29 %28Dihydrolipoamide succinyltransferase component of 2-oxoglutarate dehydrogenase complex%29
MEALZ_RS07705	MEALZ_1580	MALCv4_1580	2-oxoglutarate dehydrogenase E1 component	sucA	2-oxoglutarate dehydrogenase E1 component %28Alpha-ketoglutarate dehydrogenase%29
MEALZ_RS07710	MEALZ_1581	MALCv4_1581	DUF2914 domain-containing protein		protein of unknown function
MEALZ_RS07715	MEALZ_1583	MALCv4_1583	H-NS histone family protein		Histone family protein nucleoid-structuring protein H-NS
MEALZ_RS07720	MEALZ_1584	MALCv4_1584	rhodanese-like domain-containing protein		Rhodanese domain protein
MEALZ_RS07725	MEALZ_1585	MALCv4_1585	molybdopterin molybdotransferase MoeA	moeA	Molybdopterin molybdenumtransferase
MEALZ_RS07730	MEALZ_1586	MALCv4_1586	molybdopterin-guanine dinucleotide biosynthesis protein B	mobB	Molybdopterin-guanine dinucleotide biosynthesis protein B
MEALZ_RS07735	MEALZ_1587	MALCv4_1587	DnaJ domain-containing protein		Heat shock protein DnaJ domain protein
MEALZ_RS07740	MEALZ_1588	MALCv4_1588	peptidoglycan DD-metalloendopeptidase family protein		Lipoprotein nlpD/lppB homolog
MEALZ_RS07745	MEALZ_1589	MALCv4_1589	RNA polymerase sigma factor RpoS	rpoS	RNA polymerase sigma factor rpoS %28Sigma-38%29
MEALZ_RS07750	MEALZ_1590	MALCv4_1590	carbon-nitrogen hydrolase family protein		Putative nitrilase %28nthA-like%29
MEALZ_RS07755	MEALZ_1591	MALCv4_1591	GNAT family acetyltransferase		Conserved hypothetical protein%2C putative N-acetyltransferase
MEALZ_RS07760	MEALZ_1592	MALCv4_1592	VanZ family protein		VanZ family protein
MEALZ_RS07765	MEALZ_1593	MALCv4_1593	ferritin-like domain-containing protein		conserved protein of unknown function
MEALZ_RS07770	MEALZ_1594	MALCv4_1594	NnrS family protein		NnrS family protein
MEALZ_RS07775	MEALZ_1595	MALCv4_1595	hypothetical protein		conserved protein of unknown function
MEALZ_RS07780	MEALZ_1597	MALCv4_1597	hypothetical protein		protein of unknown function
MEALZ_RS07790	MEALZ_1599	MALCv4_1599	mechanosensitive ion channel		MscS Mechanosensitive ion channel
MEALZ_RS07795	MEALZ_1600	MALCv4_1600	TRAP transporter large permease subunit		TRAP dicarboxylate transporter-DctM subunit
MEALZ_RS07800	MEALZ_1601	MALCv4_1601	TRAP transporter small permease	dctQ	TRAP C4-dicarboxylate transporter
MEALZ_RS07805	MEALZ_1602	MALCv4_1602	TRAP transporter substrate-binding protein DctP		Extracellular solute-binding protein%2C family 7
MEALZ_RS07810	MEALZ_1603	MALCv4_1603	TRAP transporter TatT component family protein		conserved exported protein of unknown function
MEALZ_RS07815	MEALZ_1604	MALCv4_1604	acyl-CoA thioesterase		conserved protein of unknown function
MEALZ_RS07820	MEALZ_1605	MALCv4_1605	type I polyketide synthase		putative polyketide synthase%3B putative enediyne polyketide synthase
MEALZ_RS00835	MEALZ_0162	MALCv4_0162	DUF389 domain-containing protein		conserved membrane protein of unknown function
MEALZ_RS07825	MEALZ_1606	MALCv4_1606	RnfABCDGE type electron transport complex subunit D	unbU	enediyne biosynthesis protein UnbU
MEALZ_RS07830	MEALZ_1607	MALCv4_1607	CRTAC1 family protein		conserved protein of unknown function
MEALZ_RS07835	MEALZ_1608	MALCv4_1608	DUF1702 family protein		conserved protein of unknown function%3B putative enediyne biosynthesis protein UnbL
MEALZ_RS07845	MEALZ_1610	MALCv4_1610	helix-turn-helix domain-containing protein		putative transposase-related protein
MEALZ_RS07855	MEALZ_1612	MALCv4_1612	bifunctional DNA-formamidopyrimidine glycosylase/DNA-(apurinic or apyrimidinic site) lyase	mutM	Formamidopyrimidine-DNA glycosylase
MEALZ_RS07860	MEALZ_1613	MALCv4_1613	GldG family protein		ABC-type uncharacterized transport system
MEALZ_RS07865	MEALZ_1614	MALCv4_1614	ABC transporter permease subunit		ABC-2 type transporter
MEALZ_RS07870	MEALZ_1615	MALCv4_1615	DASS family sodium-coupled anion symporter		Uncharacterized transporter HI_0608
MEALZ_RS07875	MEALZ_1616	MALCv4_1616	archaetidylserine decarboxylase	psd	phosphatidylserine decarboxylase
MEALZ_RS07880	MEALZ_1617	MALCv4_1617	EscU/YscU/HrcU family type III secretion system export apparatus switch protein		Type III secretion exporter
MEALZ_RS07885	MEALZ_1618	MALCv4_1618	preQ(1) synthase	queF	NADPH-dependent 7-cyano-7-deazaguanine reductase
MEALZ_RS07890	MEALZ_1619	MALCv4_1619	chromosome segregation protein SMC		Chromosome segregation protein SMC
MEALZ_RS00840	MEALZ_0163	MALCv4_0163	DUF3301 domain-containing protein		conserved protein of unknown function
MEALZ_RS07895	MEALZ_1620	MALCv4_1620	cell division protein ZipA C-terminal FtsZ-binding domain-containing protein		Cell division protein ZipA
MEALZ_RS00845	MEALZ_0164	MALCv4_0164	YbjQ family protein		conserved protein of unknown function
MEALZ_RS07905	MEALZ_1622	MALCv4_1622	SOS response-associated peptidase		conserved protein of unknown function
MEALZ_RS07910	MEALZ_1623	MALCv4_1623	pyridoxal-phosphate dependent enzyme		1-aminocyclopropane-1-carboxylate deaminase
MEALZ_RS07915	MEALZ_1624	MALCv4_1624	class I SAM-dependent methyltransferase		Methyltransferase type 11
MEALZ_RS00850	MEALZ_0165	MALCv4_0165	DUF1289 domain-containing protein		Predicted Fe-S protein %28fragment%29
MEALZ_RS07920	MEALZ_1625	MALCv4_1625	polyphosphate kinase 1	ppk	polyphosphate kinase %28Polyphosphoric acid kinase%29 %28ATP- polyphosphate phosphotransferase%29
MEALZ_RS07925	MEALZ_1626	MALCv4_1626	hypothetical protein		conserved protein of unknown function
MEALZ_RS07930	MEALZ_1627	MALCv4_1627	dihydropteroate synthase	sul	Dihydropteroate synthase
MEALZ_RS00855	MEALZ_0166	MALCv4_0166	DUF6164 family protein		conserved protein of unknown function
MEALZ_RS07935	MEALZ_1628	MALCv4_1628	flavoprotein		Flavoprotein
MEALZ_RS07940	MEALZ_1629	MALCv4_1629	DUF6513 domain-containing protein		Conserved protein %28Orf20%29 involved in biosynthesis of tetrahydromethanopterin
MEALZ_RS00075	MEALZ_0014	MALCv4_0014	PhoX family phosphatase		protein of unknown function
MEALZ_RS07945	MEALZ_1630	MALCv4_1630	DUF447 family protein		Conserved protein %28Orf19%29 involved in biosynthesis of tetrahydromethanopterin
MEALZ_RS07955	MEALZ_1632	MALCv4_1632	dicarboxylate/amino acid:cation symporter		Sodium:dicarboxylate symporter
MEALZ_RS07960	MEALZ_1633	MALCv4_1633	2,3-bisphosphoglycerate-independent phosphoglycerate mutase	pgm3	2%2C3-bisphosphoglycerate-independent phosphoglycerate mutase %28iPGM%29
MEALZ_RS00860	MEALZ_0167	MALCv4_0167	IS110 family transposase		transposase
MEALZ_RS07965	MEALZ_1634	MALCv4_1634	helix-hairpin-helix domain-containing protein	ligA	DNA ligase
MEALZ_RS07970	MEALZ_1635	MALCv4_1635	two-component system response regulator		Response regulator receiver modulated metal dependent phosphohydrolase
MEALZ_RS07975	MEALZ_1636	MALCv4_1636	PAS domain-containing protein		membrane protein of unknown function
MEALZ_RS20955	MEALZ_1637	MALCv4_1637	PAS domain-containing sensor histidine kinase		putative Multi-sensor signal transduction histidine kinase
MEALZ_RS07985	MEALZ_1638	MALCv4_1638	PAS domain S-box protein		Multi-sensor hybrid histidine kinase
MEALZ_RS23725	MEALZ_1639	MALCv4_1639	response regulator		Response regulator receiver sensor signal transduction histidine kinase
MEALZ_RS07995	MEALZ_1640	MALCv4_1640	ATP-binding cassette domain-containing protein		ABC transporter related protein
MEALZ_RS08000	MEALZ_1641	MALCv4_1641	high frequency lysogenization protein HflD	hflD	High frequency lysogenization protein hflD homolog
MEALZ_RS08005	MEALZ_1642	MALCv4_1642	rhodanese-like domain-containing protein		conserved exported protein of unknown function
MEALZ_RS08010	MEALZ_1643	MALCv4_1643	HDOD domain-containing protein		Diguanylate phosphodiesterase
MEALZ_RS00865	MEALZ_0168	MALCv4_0168	hypothetical protein		protein of unknown function
MEALZ_RS08015	MEALZ_1644	MALCv4_1644	heavy-metal-associated domain-containing protein		Heavy metal transport/detoxification protein
MEALZ_RS08020	MEALZ_1645	MALCv4_1645	heavy metal translocating P-type ATPase	copA	Copper-exporting P-type ATPase A
MEALZ_RS08030	MEALZ_1648	MALCv4_1648	EAL domain-containing protein		conserved protein of unknown function
MEALZ_RS08035	MEALZ_1649	MALCv4_1649	hypothetical protein		conserved membrane protein of unknown function
MEALZ_RS08040	MEALZ_1650	MALCv4_1650	sensor domain-containing diguanylate cyclase		Diguanylate cyclase
MEALZ_RS08045	MEALZ_1651	MALCv4_1651	V-type ATP synthase subunit B	atpB	V-type ATP synthase beta chain
MEALZ_RS08050	MEALZ_1652	MALCv4_1652	V-type ATP synthase subunit D		V-type ATP synthase subunit D
MEALZ_RS08055	MEALZ_1653	MALCv4_1653	ATPase		H%2B-transporting ATP synthase%2C subunit I %28AtpI%29
MEALZ_RS00880	MEALZ_0171	MALCv4_0171	hypothetical protein		conserved protein of unknown function
MEALZ_RS08060	MEALZ_1654	MALCv4_1654	ATP synthase subunit C		ATP synthase subunit K
MEALZ_RS08065	MEALZ_1655	MALCv4_1655	V-type ATP synthase subunit A		V-type ATP synthase subunit A
MEALZ_RS08070	MEALZ_1656	MALCv4_1656	DUF2764 family protein		conserved protein of unknown function
MEALZ_RS08075	MEALZ_1657	MALCv4_1657	V-type ATP synthase subunit A	atpA	V-type ATP synthase alpha chain 1
MEALZ_RS00885	MEALZ_0172	MALCv4_0172	heavy metal translocating P-type ATPase	copA	Copper-exporting P-type ATPase A
MEALZ_RS08085	MEALZ_1659	MALCv4_1659	low molecular weight phosphotyrosine protein phosphatase		putative Protein-tyrosine-phosphatase
MEALZ_RS08090	MEALZ_1660	MALCv4_1660	dienelactone hydrolase family protein		Dienelactone hydrolase
MEALZ_RS08095	MEALZ_1661	MALCv4_1661	30S ribosomal protein S6	rpsF	30S ribosomal subunit protein S6
MEALZ_RS08100	MEALZ_1662	MALCv4_1662	30S ribosomal protein S18	rpsR	30S ribosomal protein S18
MEALZ_RS08105	MEALZ_1663	MALCv4_1663	DUF2232 domain-containing protein		conserved membrane protein of unknown function
MEALZ_RS08110	MEALZ_1664	MALCv4_1664	50S ribosomal protein L9	rplI	50S ribosomal subunit protein L9
MEALZ_RS08115	MEALZ_1665	MALCv4_1665	hypothetical protein		conserved protein of unknown function
MEALZ_RS20960	MEALZ_1667	MALCv4_1667	isoprenylcysteine carboxylmethyltransferase family protein		conserved membrane protein of unknown function
MEALZ_RS08130	MEALZ_1668	MALCv4_1668	multicopper oxidase family protein		putative multicopper oxidase CumA
MEALZ_RS23730	MEALZ_1671	MALCv4_1671	hypothetical protein	glcF	glycolate oxidase%2C iron-sulfur subunit %28fragment%29
MEALZ_RS08145	MEALZ_1672	MALCv4_1672	AMP-binding protein		putative CoA-ligase homologue involved in photoreceptor activation
MEALZ_RS08150	MEALZ_1673	MALCv4_1673	photoactive yellow protein		putative signalling protein%3B chemotaxis methyl-accepting receptor fused to a photoactive yellow protein
MEALZ_RS08155	MEALZ_1674	MALCv4_1674	BLUF domain-containing protein		conserved protein of unknown function%3B FAD-binding domain BLUF
MEALZ_RS08160	MEALZ_1676	MALCv4_1676	glycolate oxidase subunit GlcF	glcF	glycolate oxidase%2C iron-sulfur subunit
MEALZ_RS08165	MEALZ_1677	MALCv4_1677	glycolate oxidase subunit GlcE	glcE	glycolate oxidase%2C FAD binding subunit
MEALZ_RS08170	MEALZ_1678	MALCv4_1678	FAD-binding protein		glycolate oxidase %28GlcD-like%29%2C FAD-linked subunit
MEALZ_RS08175	MEALZ_1679	MALCv4_1679	cupin domain-containing protein		conserved protein of unknown function
MEALZ_RS21750	MEALZ_1680	MALCv4_1680	phosphate-starvation-inducible PsiE family protein		BLUF domain protein
MEALZ_RS08190	MEALZ_1682	MALCv4_1682	MMPL family transporter		putative RND transporter translocase subunit
MEALZ_RS00890	MEALZ_0173	MALCv4_0173	sulfite exporter TauE/SafE family protein		conserved membrane protein of unknown function
MEALZ_RS08195	MEALZ_1683	MALCv4_1683	DUF389 domain-containing protein		conserved membrane protein of unknown function
MEALZ_RS08200	MEALZ_1684	MALCv4_1684	mechanosensitive ion channel		conserved protein of unknown function%3B putative small-conductance mechanosensitive channel domain
MEALZ_RS08205	MEALZ_1685	MALCv4_1685	hypothetical protein		conserved protein of unknown function
MEALZ_RS08210	MEALZ_1686	MALCv4_1686	hypothetical protein		conserved protein of unknown function
MEALZ_RS08215	MEALZ_1687	MALCv4_1687	VTT domain-containing protein		conserved membrane protein of unknown function
MEALZ_RS08220	MEALZ_1688	MALCv4_1688	endonuclease/exonuclease/phosphatase family protein		conserved protein of unknown function
MEALZ_RS08225	MEALZ_1689	MALCv4_1689	mechanosensitive ion channel family protein		MscS Mechanosensitive ion channel
MEALZ_RS08230	MEALZ_1690	MALCv4_1690	glucosidase		conserved protein of unknown function
MEALZ_RS08235	MEALZ_1691	MALCv4_1691	alpha-amylase family glycosyl hydrolase	amy	D-Glucan glucanohydrolase %28alpha amylase%29
MEALZ_RS00895	MEALZ_0174	MALCv4_0174	lysophospholipid acyltransferase family protein		Phospholipid/glycerol acyltransferase
MEALZ_RS08240	MEALZ_1692	MALCv4_1692	gluconokinase	gntK	gluconokinase
MEALZ_RS08245	MEALZ_1693	MALCv4_1693	SMP-30/gluconolactonase/LRE family protein	gnl	gluconolactonase
MEALZ_RS08255	MEALZ_1694	MALCv4_1694	CopG family antitoxin		conserved protein of unknown function
MEALZ_RS08260	MEALZ_1695	MALCv4_1695	plasmid stabilization protein		conserved protein of unknown function
MEALZ_RS21760	MEALZ_1696	MALCv4_1696	circadian clock protein KaiC		putative RecA-superfamily ATPase implicated in signal transduction
MEALZ_RS08270	MEALZ_1697	MALCv4_1697	thiol-disulfide isomerase		putative thiol disulfide isomerase
MEALZ_RS08275	MEALZ_1698	MALCv4_1698	GGDEF domain-containing phosphodiesterase		protein of unknown function%3B putative signaling protein
MEALZ_RS08280	MEALZ_1699	MALCv4_1699	SDR family oxidoreductase	gdhI	glucose 1-dehydrogenase 1
MEALZ_RS08285	MEALZ_1700	MALCv4_1700	hypothetical protein		protein of unknown function
MEALZ_RS08290	MEALZ_1701	MALCv4_1701	response regulator transcription factor	mprA	two-component signal transduction system response regulator
MEALZ_RS08295	MEALZ_1702	MALCv4_1702	ATP-binding protein		two-component signal transduction system response%2C histidine kinase sensor
MEALZ_RS08300	MEALZ_1703	MALCv4_1703	pyruvate, phosphate dikinase	PPDK	Pyruvate%2C phosphate dikinase
MEALZ_RS08305	MEALZ_1704	MALCv4_1704	histone deacetylase family protein		conserved protein of unknown function
MEALZ_RS08310	MEALZ_1705	MALCv4_1705	ATP-dependent zinc protease		conserved protein of unknown function
MEALZ_RS00905	MEALZ_0176	MALCv4_0176	thiopurine S-methyltransferase	tpm	Thiopurine S-methyltransferase
MEALZ_RS08315	MEALZ_1706	MALCv4_1706	flavodoxin-dependent (E)-4-hydroxy-3-methylbut-2-enyl-diphosphate synthase	ispG	4-hydroxy-3-methylbut-2-en-1-yl diphosphate synthase %281- hydroxy-2-methyl-2-%28E%29-butenyl 4-diphosphate synthase%29
MEALZ_RS08320	MEALZ_1707	MALCv4_1707	metallophosphoesterase		Metallophosphoesterase
MEALZ_RS08325	MEALZ_1708	MALCv4_1708	DNA translocase FtsK	ftsK	DNA translocase ftsK
MEALZ_RS08330	MEALZ_1709	MALCv4_1709	hypothetical protein		protein of unknown function
MEALZ_RS08335	MEALZ_1710	MALCv4_1710	tRNA epoxyqueuosine(34) reductase QueG	yjeS	putative electron transport protein yjeS
MEALZ_RS23295	MEALZ_0177	MALCv4_0177	hypothetical protein		protein of unknown function %28fragment%29
MEALZ_RS22655	MEALZ_1713	MALCv4_1713	hypothetical protein		exported protein of unknown function
MEALZ_RS08355	MEALZ_1714	MALCv4_1714	HDOD domain-containing protein		Metal dependent phosphohydrolase
MEALZ_RS08365	MEALZ_1716	MALCv4_1716	alpha/beta fold hydrolase		Lysophospholipase-like protein
MEALZ_RS23300	MEALZ_0178	MALCv4_0178	right-handed parallel beta-helix repeat-containing protein		exported protein of unknown function
MEALZ_RS08370	MEALZ_1717	MALCv4_1717	protein-L-isoaspartate(D-aspartate) O-methyltransferase	pcm	Protein-L-isoaspartate O-methyltransferase 2
MEALZ_RS08375	MEALZ_1718	MALCv4_1718	hypothetical protein		conserved membrane protein of unknown function
MEALZ_RS08380	MEALZ_1719	MALCv4_1719	PA0069 family radical SAM protein		conserved protein of unknown function%3B radical SAM domain protein
MEALZ_RS08385	MEALZ_1720	MALCv4_1720	hypothetical protein		exported protein of unknown function
MEALZ_RS08390	MEALZ_1721	MALCv4_1721	sodium-dependent transporter		conserved membrane protein of unknown function
MEALZ_RS08400	MEALZ_1723	MALCv4_1723	class II aldolase/adducin family protein	rpe	Ribulose-5-phosphate 4-epimerase
MEALZ_RS21770	MEALZ_1725	MALCv4_1725	(2Fe-2S)-binding protein		putative bacterioferritin-associated ferredoxin Bfd
MEALZ_RS08415	MEALZ_1726	MALCv4_1726	bifunctional proline dehydrogenase/L-glutamate gamma-semialdehyde dehydrogenase PutA		Delta-1-pyrroline-5-carboxylate dehydrogenase
MEALZ_RS08420	MEALZ_1727	MALCv4_1727	alpha/beta hydrolase		Alpha/beta hydrolase fold protein
MEALZ_RS08425	MEALZ_1729	MALCv4_1729	erythromycin esterase family protein		conserved protein of unknown function
MEALZ_RS08430	MEALZ_1730	MALCv4_1730	hypothetical protein		conserved membrane protein of unknown function
MEALZ_RS08440	MEALZ_1732	MALCv4_1732	tRNA (N(6)-L-threonylcarbamoyladenosine(37)-C(2))-methylthiotransferase MtaB		MiaB-like tRNA modifying enzyme
MEALZ_RS08445	MEALZ_1733	MALCv4_1733	spore maturation protein		Nucleoside recognition domain protein
MEALZ_RS08450	MEALZ_1735	MALCv4_1735	response regulator transcription factor		Two-component response regulator%2C LuxR family
MEALZ_RS00920	MEALZ_0182	MALCv4_0182	DUF1311 domain-containing protein		conserved exported protein of unknown function
MEALZ_RS08455	MEALZ_1736	MALCv4_1736	response regulator		putative integral membrane sensor hybrid histidine kinase
MEALZ_RS08470	MEALZ_1738	MALCv4_1738	hypothetical protein		conserved protein of unknown function
MEALZ_RS00925	MEALZ_0183	MALCv4_0183	PLDc N-terminal domain-containing protein		conserved protein of unknown function
MEALZ_RS08485	MEALZ_1741	MALCv4_1741	response regulator transcription factor		Two-component response regulator%2C LuxR family
MEALZ_RS08490	MEALZ_1742	MALCv4_1742	ATP-binding protein		putative integral membrane sensor hybrid histidine kinase
MEALZ_RS00930	MEALZ_0184	MALCv4_0184	hypothetical protein		exported protein of unknown function
MEALZ_RS08500	MEALZ_1743	MALCv4_1743	urea ABC transporter substrate-binding protein	fmdD	ABC transporter substrate-binding component%3B putative periplasmic short-chain amides/urea binding protein
MEALZ_RS08515	MEALZ_1746	MALCv4_1746	urea ABC transporter ATP-binding protein UrtD		ABC transporter ATP-binding component%3B putative protein UrtD
MEALZ_RS08520	MEALZ_1747	MALCv4_1747	urea ABC transporter ATP-binding subunit UrtE		ABC transporter ATPase component%3B putative protein UrtE
MEALZ_RS08525	MEALZ_1748	MALCv4_1748	acetamidase/formamidase family protein	fmdA	formamidase
MEALZ_RS08530	MEALZ_1749	MALCv4_1749	formamidase		putative formamidase regulatory protein FmdB
MEALZ_RS08540	MEALZ_1750	MALCv4_1750	hypothetical protein		conserved protein of unknown function
MEALZ_RS08555	MEALZ_1751	MALCv4_1751	hypothetical protein		conserved protein of unknown function
MEALZ_RS08565	MEALZ_1753	MALCv4_1753	hypothetical protein		conserved protein of unknown function
MEALZ_RS08570	MEALZ_1754	MALCv4_1754	transcriptional regulator	higB	toxin HigB
MEALZ_RS08575	MEALZ_1755	MALCv4_1755	type II toxin-antitoxin system MqsA family antitoxin	higA	antitoxin protein HigA
MEALZ_RS08580	MEALZ_1756	MALCv4_1756	hypothetical protein		conserved protein of unknown function
MEALZ_RS08595	MEALZ_1758	MALCv4_1758	DUF1778 domain-containing protein		conserved protein of unknown function
MEALZ_RS08605	MEALZ_1759	MALCv4_1759	hypothetical protein		conserved exported protein of unknown function
MEALZ_RS08625	MEALZ_1764	MALCv4_1764	urea ABC transporter permease subunit UrtB		putative ureashort-chain amide or branched-chain amino acid uptake ABC transporter permease protein%2C possibly fusion
MEALZ_RS08635	MEALZ_1766	MALCv4_1766	urea ABC transporter ATP-binding protein UrtD		putative ABC transporter%2C ATPase
MEALZ_RS08640	MEALZ_1767	MALCv4_1767	ABC transporter ATP-binding protein		putative leucine/isoleucine/valine transporter subunit %28ATP-binding component of ABC superfamily%29 %28livF%29
MEALZ_RS08645	MEALZ_1768	MALCv4_1768	HupE/UreJ family protein		HupE/UreJ protein
MEALZ_RS08650	MEALZ_1769	MALCv4_1769	urease accessory protein UreD	ureD	Urease accessory protein ureD
MEALZ_RS08655	MEALZ_1770	MALCv4_1770	urease subunit gamma	ureA	Urease subunit gamma
MEALZ_RS08660	MEALZ_1771	MALCv4_1771	urease subunit beta	ureB	Urease subunit beta
MEALZ_RS08665	MEALZ_1772	MALCv4_1772	urease subunit alpha	ureC	urease alpha subunit
MEALZ_RS08670	MEALZ_1773	MALCv4_1773	urease accessory protein UreE	ureE	Urease accessory protein ureE
MEALZ_RS08675	MEALZ_1774	MALCv4_1774	urease accessory protein UreF	ureF	Urease accessory protein ureF
MEALZ_RS08680	MEALZ_1775	MALCv4_1775	urease accessory protein UreG	ureG	urease accessory protein UreG
MEALZ_RS08685	MEALZ_1776	MALCv4_1776	4-hydroxy-tetrahydrodipicolinate synthase	dapA	dihydrodipicolinate synthase %28DHDPS%29
MEALZ_RS08695	MEALZ_1778	MALCv4_1778	phosphoribosylformylglycinamidine synthase	purL	phosphoribosylformyl-glycineamide synthetase %28FGAM synthetase%29 %28FGAMS%29 %28Formylglycinamide ribotide amidotransferase%29 %28FGARAT%29 %28Formylglycinamide ribotide synthetase%29
MEALZ_RS00940	MEALZ_0189	MALCv4_0189	hypothetical protein		conserved protein of unknown function
MEALZ_RS08700	MEALZ_1779	MALCv4_1779	Hsp20/alpha crystallin family protein		Heat shock protein Hsp20
MEALZ_RS08710	MEALZ_1781	MALCv4_1781	integron integrase		Integron integrase
MEALZ_RS08720	MEALZ_1782	MALCv4_1782	hypothetical protein		membrane protein of unknown function
MEALZ_RS20975	MEALZ_1783	MALCv4_1783	hypothetical protein		conserved protein of unknown function
MEALZ_RS08730	MEALZ_1784	MALCv4_1784	protein kinase		putative Mitogen-activated protein kinase kinase
MEALZ_RS08745	MEALZ_1785	MALCv4_1785	BrnT family toxin		conserved protein of unknown function
MEALZ_RS08750	MEALZ_1786	MALCv4_1786	hypothetical protein		conserved protein of unknown function
MEALZ_RS08755	MEALZ_1787	MALCv4_1787	heme-binding domain-containing protein		Cytochrome-c peroxidase %28fragment%29
MEALZ_RS08765	MEALZ_1789	MALCv4_1789	gamma-glutamylcyclotransferase		protein of unknown function
MEALZ_RS22660	MEALZ_1790	MALCv4_1790	hypothetical protein		conserved protein of unknown function
MEALZ_RS08770	MEALZ_1791	MALCv4_1791	HAD-IB family hydrolase		conserved protein of unknown function
MEALZ_RS08775	MEALZ_1792	MALCv4_1792	RNA pyrophosphohydrolase		Putative %28di%29nucleoside polyphosphate hydrolase NudH-like
MEALZ_RS08780	MEALZ_1793	MALCv4_1793	3',5'-cyclic-AMP phosphodiesterase	icc	Protein icc homolog
MEALZ_RS08785	MEALZ_1794	MALCv4_1794	amino-acid N-acetyltransferase	argA	Amino-acid acetyltransferase
MEALZ_RS08790	MEALZ_1795	MALCv4_1795	dihydroxy-acid dehydratase	ilvD	Dihydroxy-acid dehydratase %28DAD%29 %282%2C3-dihydroxy acid hydrolyase%29
MEALZ_RS00955	MEALZ_0191	MALCv4_0191	Arm DNA-binding domain-containing protein		protein of unknown function
MEALZ_RS08795	MEALZ_1796	MALCv4_1796	TIGR04211 family SH3 domain-containing protein		SH3 type 3 domain protein
MEALZ_RS08800	MEALZ_1797	MALCv4_1797	ornithine carbamoyltransferase	argF	ornithine carbamoyltransferase %28OTCase%29
MEALZ_RS08805	MEALZ_1798	MALCv4_1798	acetylornithine transaminase	argD	succinylornithine transaminase%2C also has acetylornitine transaminase activity%2C PLP-dependent
MEALZ_RS08810	MEALZ_1799	MALCv4_1799	Grx4 family monothiol glutaredoxin	grxD	Glutaredoxin-4
MEALZ_RS08815	MEALZ_1800	MALCv4_1800	ribonuclease T	rnt	Ribonuclease T
MEALZ_RS00960	MEALZ_0192	MALCv4_0192	tyrosine-type recombinase/integrase		protein of unknown function
MEALZ_RS08820	MEALZ_1801	MALCv4_1801	VacJ family lipoprotein		VacJ family lipoprotein
MEALZ_RS08825	MEALZ_1802	MALCv4_1802	NAD(P)H-dependent oxidoreductase		NADPH-dependent FMN reductase
MEALZ_RS08830	MEALZ_1803	MALCv4_1803	transglycosylase domain-containing protein		Membrane carboxypeptidase
MEALZ_RS08835	MEALZ_1804	MALCv4_1804	glutamine-hydrolyzing carbamoyl-phosphate synthase small subunit	carA	carbamoyl phosphate synthetase%2C glutamine amidotransferase small subunit %28Carbamoyl- phosphate synthetase glutamine chain%29
MEALZ_RS08840	MEALZ_1805	MALCv4_1805	carbamoyl-phosphate synthase large subunit	carB	carbamoyl phosphate synthase%2C large subunit %28Carbamoyl- phosphate synthetase ammonia chain%29
MEALZ_RS00965	MEALZ_0193	MALCv4_0193	DUF6290 family protein		conserved protein of unknown function
MEALZ_RS00970	MEALZ_0194	MALCv4_0194	type II toxin-antitoxin system RelE/ParE family toxin		putative plasmid addiction system%2C toxin protein
MEALZ_RS08845	MEALZ_1806	MALCv4_1806	transcription elongation factor GreA	greA	Transcription elongation factor greA %28Transcript cleavage factor greA%29
MEALZ_RS08850	MEALZ_1807	MALCv4_1807	YhbY family RNA-binding protein		conserved protein of unknown function
MEALZ_RS08855	MEALZ_1808	MALCv4_1808	23S rRNA (uridine(2552)-2'-O)-methyltransferase RlmE	ftsJ	Ribosomal RNA large subunit methyltransferase J %28rRNA %28uridine-2%27-O-%29-methyltransferase%29 %2823S rRNA methyltransferase%29
MEALZ_RS08860	MEALZ_1809	MALCv4_1809	ATP-dependent zinc metalloprotease FtsH	ftsH	Cell division protease
MEALZ_RS00975	MEALZ_0195	MALCv4_0195	hypothetical protein		protein of unknown function
MEALZ_RS08865	MEALZ_1810	MALCv4_1810	phosphoglucosamine mutase	glmM	phosphoglucosamine mutase
MEALZ_RS08870	MEALZ_1811	MALCv4_1811	triose-phosphate isomerase	tpiA	triosephosphate isomerase %28TIM%29 %28Triose-phosphate isomerase%29
MEALZ_RS08875	MEALZ_1812	MALCv4_1812	preprotein translocase subunit SecG	secG	Preprotein translocase SecG subunit
MEALZ_RS08880	MEALZ_tRNA14	MALCv4_tRNA14	tRNA-Leu
MEALZ_RS21795	MEALZ_1813	MALCv4_1813	winged helix-turn-helix domain-containing protein		conserved protein of unknown function
MEALZ_RS08890	MEALZ_1814	MALCv4_1814	MBL fold metallo-hydrolase		Beta-lactamase-like
MEALZ_RS08895	MEALZ_1815	MALCv4_1815	poly(3-hydroxybutyrate) depolymerase		Poly%283-hydroxybutyrate%29 depolymerase-like protein
MEALZ_RS08900	MEALZ_1816	MALCv4_1816	hypothetical protein		conserved exported protein of unknown function
MEALZ_RS08905	MEALZ_1817	MALCv4_1817	EthD family reductase		Ethyl tert-butyl ether degradation EthD
MEALZ_RS08910	MEALZ_1818	MALCv4_1818	LysR family transcriptional regulator		Transcriptional regulator%2C LysR family
MEALZ_RS08915	MEALZ_1819	MALCv4_1819	peptide deformylase	def	Peptide deformylase 2
MEALZ_RS21170	MEALZ_1822	MALCv4_1822	c-type cytochrome		Cytochrome c family protein
MEALZ_RS08935	MEALZ_1823	MALCv4_1823	2OG-Fe(II) oxygenase		putative oxidoreductase%2C oxoglutarate-Fe%28II%29-dependent oxygenase domain
MEALZ_RS08940	MEALZ_1825	MALCv4_1825	methyltransferase	rlmG	Ribosomal RNA large subunit methyltransferase G
MEALZ_RS08945	MEALZ_1826	MALCv4_1826	hypothetical protein		conserved exported protein of unknown function
MEALZ_RS08950	MEALZ_1827	MALCv4_1827	fumarate hydratase	fumA	putative fumarate hydratase
MEALZ_RS08955	MEALZ_1828	MALCv4_1828	response regulator	rcp	Response regulator rcp1
MEALZ_RS08970	MEALZ_1830	MALCv4_1830	multiheme c-type cytochrome	hao	Hydroxylamine oxidoreductase
MEALZ_RS08975	MEALZ_1831	MALCv4_1831	hydroxylamine oxidation protein HaoB		HaoB
MEALZ_RS00080	MEALZ_0015	MALCv4_0015	twin-arginine translocase TatA/TatE family subunit	tatA	Sec-independent protein translocase protein tatA/E homolog
MEALZ_RS08990	MEALZ_1834	MALCv4_1834	4a-hydroxytetrahydrobiopterin dehydratase		putative transcriptional coactivator/pterin dehydratase
MEALZ_RS08995	MEALZ_1835	MALCv4_1835	hypothetical protein		conserved membrane protein of unknown function
MEALZ_RS00990	MEALZ_0199	MALCv4_0199	hypothetical protein		protein of unknown function
MEALZ_RS09000	MEALZ_1836	MALCv4_1836	phosphoenolpyruvate synthase	ppsA	phosphoenolpyruvate synthase %28Pyruvate%2C water dikinase%29 %28PEP synthase%29
MEALZ_RS09005	MEALZ_1837	MALCv4_1837	YdiU family protein		conserved hypothetical protein
MEALZ_RS09010	MEALZ_1838	MALCv4_1838	peptidylprolyl isomerase		PpiC-type peptidyl-prolyl cis-trans isomerase
MEALZ_RS09015	MEALZ_1839	MALCv4_1839	BolA family transcriptional regulator		Putative stress-induced morphogen BolA protein
MEALZ_RS09020	MEALZ_1840	MALCv4_1840	YciI family protein	yciI	Protein yciI
MEALZ_RS00995	MEALZ_tRNA44	MALCv4_tRNA44	tRNA-Thr
MEALZ_RS09025	MEALZ_1841	MALCv4_1841	septation protein A	ispZ	intracellular septation protein
MEALZ_RS09030	MEALZ_1842	MALCv4_1842	hypothetical protein		conserved protein of unknown function
MEALZ_RS09035	MEALZ_1843	MALCv4_1843	DUF1244 domain-containing protein		conserved protein of unknown function
MEALZ_RS09040	MEALZ_1844	MALCv4_1844	class I SAM-dependent methyltransferase		Methyltransferase type 11
MEALZ_RS09045	MEALZ_1845	MALCv4_1845	glutamate-5-semialdehyde dehydrogenase	proA	glutamate-5-semialdehyde dehydrogenase
MEALZ_RS09050	MEALZ_1846	MALCv4_1846	nicotinate-nucleotide adenylyltransferase	nadD	putative nicotinate-nucleotide adenylyltransferase
MEALZ_RS09055	MEALZ_1847	MALCv4_1847	ribosome silencing factor		conserved protein of unknown function
MEALZ_RS09060	MEALZ_1848	MALCv4_1848	YbaK/EbsC family protein		conserved protein of unknown function%3B putative Cys-tRNAPro/Cys-tRNA Cys deacylase %28YbaK%29
MEALZ_RS09065	MEALZ_1849	MALCv4_1849	GDCCVxC domain-containing (seleno)protein		conserved protein of unknown function
MEALZ_RS09070	MEALZ_1850	MALCv4_1850	PIN domain nuclease		conserved protein of unknown function%3B putative PIN domain
MEALZ_RS09075	MEALZ_1851	MALCv4_1851	type II toxin-antitoxin system VapB family antitoxin		conserved protein of unknown function
MEALZ_RS09080	MEALZ_1852	MALCv4_1852	metalloregulator ArsR/SmtB family transcription factor		HTH transcriptional regulator%2C ArsR
MEALZ_RS09085	MEALZ_1853	MALCv4_1853	arsenate reductase ArsC	arsC	arsenate reductase / phosphotyrosine protein phosphatase
MEALZ_RS09090	MEALZ_1854	MALCv4_1854	ACR3 family arsenite efflux transporter	acr	arsenite efflux pump ACR3
MEALZ_RS09095	MEALZ_1855	MALCv4_1855	arsenite efflux transporter metallochaperone ArsD	arsD	Arsenical resistance operon trans-acting repressor ArsD
MEALZ_RS09100	MEALZ_1856	MALCv4_1856	arsenical pump-driving ATPase	arsA	Arsenical pump-driving ATPase
MEALZ_RS09105	MEALZ_1857	MALCv4_1857	AI-2E family transporter		Calcium-translocating P-type ATPase%2C PMCA-type %28fragment%29
MEALZ_RS01005	MEALZ_0201	MALCv4_0201	IS21 family transposase		putative transposase%2C IS21 family
MEALZ_RS09115	MEALZ_1859	MALCv4_1859	hypothetical protein		conserved exported protein of unknown function
MEALZ_RS00085	MEALZ_0016	MALCv4_0016	Sec-independent protein translocase protein TatB		Twin-arginine translocation protein%2C TatB subunit
MEALZ_RS09120	MEALZ_1860	MALCv4_1860	pyruvate kinase	pykA	pyruvate kinase
MEALZ_RS09125	MEALZ_1861	MALCv4_1861	PstS family phosphate ABC transporter substrate-binding protein	pstS	ABC transporter component%3B putative periplasmic phosphate-binding protein
MEALZ_RS09130	MEALZ_1862	MALCv4_1862	phosphate ABC transporter permease subunit PstC	pstC	ABC phosphate transport system%2C permease component
MEALZ_RS09135	MEALZ_1863	MALCv4_1863	phosphate ABC transporter permease PstA	pstA	ABC phosphate transport system%2C permease component
MEALZ_RS09145	MEALZ_1865	MALCv4_1865	phosphate signaling complex protein PhoU	phoU	phosphate uptake regulator
MEALZ_RS09155	MEALZ_1867	MALCv4_1867	hypothetical protein		protein of unknown function
MEALZ_RS09165	MEALZ_1869	MALCv4_1869	fused MFS/spermidine synthase		conserved membrane protein of unknown function
MEALZ_RS09170	MEALZ_1870	MALCv4_1870	hypothetical protein		conserved exported protein of unknown function
MEALZ_RS01010	MEALZ_0202	MALCv4_0202	IS21-like element helper ATPase IstB		putative helper of transposition protein
MEALZ_RS09175	MEALZ_1871	MALCv4_1871	MarR family transcriptional regulator		Transcriptional regulator%2C MarR family
MEALZ_RS09180	MEALZ_1872	MALCv4_1872	DUF3422 domain-containing protein		conserved protein of unknown function
MEALZ_RS09185	MEALZ_1873	MALCv4_1873	carbon-nitrogen hydrolase	CPA	N-carbamoylputrescine amidase
MEALZ_RS09190	MEALZ_1874	MALCv4_1874	agmatine deiminase family protein		Agmatine deiminase
MEALZ_RS09195	MEALZ_1875	MALCv4_1875	DNA repair protein RecN	recN	DNA repair protein RecN %28Recombination protein N%29
MEALZ_RS09200	MEALZ_1876	MALCv4_1876	NAD(+) kinase	nadK	NAD kinase
MEALZ_RS09205	MEALZ_1877	MALCv4_1877	heat-inducible transcriptional repressor HrcA	hrcA	Heat-inducible transcription repressor HrcA
MEALZ_RS09210	MEALZ_1878	MALCv4_1878	nucleotide exchange factor GrpE		GrpE protein
MEALZ_RS09215	MEALZ_1879	MALCv4_1879	molecular chaperone DnaK	dnaK	chaperone protein DnaK
MEALZ_RS09220	MEALZ_1880	MALCv4_1880	molecular chaperone DnaJ	dnaJ	chaperone protein DnaJ%2C co-chaperone with DnaK
MEALZ_RS01020	MEALZ_0205	MALCv4_0205	type II toxin-antitoxin system RelE/ParE family toxin		Plasmid stabilization system
MEALZ_RS09235	MEALZ_1882	MALCv4_1882	formate dehydrogenase subunit alpha	fdh1A	Tungsten-containing NAD-dependent formate dehydrogenase%2C alpha subunit
MEALZ_RS01025	MEALZ_0206	MALCv4_0206	antitoxin	parD	Protein parD
MEALZ_RS09240	MEALZ_1883	MALCv4_1883	NAD(P)H-dependent oxidoreductase subunit E	fdh1B	Tungsten-containing NAD-dependent formate dehydrogenase%2C beta subunit
MEALZ_RS09245	MEALZ_1884	MALCv4_1884	LysR family transcriptional regulator	lysR	Transcriptional regulator%2C LysR/CysB family
MEALZ_RS01030	MEALZ_0207	MALCv4_0207	recombinase family protein		Resolvase domain
MEALZ_RS09250	MEALZ_1885	MALCv4_1885	quinoprotein relay system zinc metallohydrolase 2		Putative metallo-hydrolase/oxidoreductase
MEALZ_RS09255	MEALZ_1886	MALCv4_1886	quinoprotein dehydrogenase-associated SoxYZ-like carrier		Sulfur oxidation protein SoxZ
MEALZ_RS09260	MEALZ_1887	MALCv4_1887	Uma2 family endonuclease		conserved protein of unknown function
MEALZ_RS09265	MEALZ_1888	MALCv4_1888	hypothetical protein		conserved exported protein of unknown function
MEALZ_RS09270	MEALZ_1889	MALCv4_1889	DUF302 domain-containing protein		putative lipoprotein
MEALZ_RS09275	MEALZ_1890	MALCv4_1890	molybdenum cofactor guanylyltransferase	mobA	putative molybdopterin-guanine dinucleotide biosynthesis protein A
MEALZ_RS09280	MEALZ_1891	MALCv4_1891	formate dehydrogenase accessory sulfurtransferase FdhD		putative formate dehydrogenase accessory protein FdhD
MEALZ_RS09285	MEALZ_1892	MALCv4_1892	DUF2835 domain-containing protein		conserved protein of unknown function
MEALZ_RS09290	MEALZ_1893	MALCv4_1893	protease HtpX	htpX	Protease HtpX
MEALZ_RS09295	MEALZ_1894	MALCv4_1894	sorbosone dehydrogenase family protein		putative L-sorbosone dehydrogenase
MEALZ_RS09300	MEALZ_1895	MALCv4_1895	NUDIX domain-containing protein	nudF	ADP-ribose pyrophosphatase
MEALZ_RS09305	MEALZ_1896	MALCv4_1896	membrane protein		Membrane protein-like protein
MEALZ_RS09310	MEALZ_1897	MALCv4_1897	Vi polysaccharide biosynthesis UDP-N-acetylglucosamine C-6 dehydrogenase TviB	vipA	Vi polysaccharide biosynthesis protein vipA/tviB
MEALZ_RS09315	MEALZ_1898	MALCv4_1898	NAD-dependent epimerase	capI	Protein CapI
MEALZ_RS09320	MEALZ_1899	MALCv4_1899	four helix bundle protein		conserved protein of unknown function
MEALZ_RS09325	MEALZ_1900	MALCv4_1900	TIGR03088 family PEP-CTERM/XrtA system glycosyltransferase		Sugar transferase%2C PEP-CTERM/EpsH1 system associated
MEALZ_RS09330	MEALZ_1901	MALCv4_1901	amidotransferase 1, exosortase A system-associated		Asparagine synthase%2C glutamine-hydrolyzing
MEALZ_RS09335	MEALZ_1902	MALCv4_1902	hypothetical protein		protein of unknown function
MEALZ_RS09340	MEALZ_1903	MALCv4_1903	HPr-rel-A system PqqD family peptide chaperone		protein of unknown function
MEALZ_RS09350	MEALZ_1905	MALCv4_1905	nucleotidyltransferase family protein		conserved protein of unknown function
MEALZ_RS21175	MEALZ_1906	MALCv4_1906	PilZ domain-containing protein		putative Type IV pilus assembly PilZ
MEALZ_RS09360	MEALZ_1907	MALCv4_1907	YihY family inner membrane protein		Ribonuclease BN
MEALZ_RS09365	MEALZ_1908	MALCv4_1908	ATP-binding protein		putative Sensor histidine kinase/response regulator
MEALZ_RS09370	MEALZ_1909	MALCv4_1909	cytochrome c		conserved exported protein of unknown function
MEALZ_RS20980	MEALZ_1910	MALCv4_1910	EAL domain-containing protein		putative Diguanylate cyclase
MEALZ_RS09380	MEALZ_1911	MALCv4_1911	proline--tRNA ligase	proS	Prolyl-tRNA synthetase %28Proline--tRNA ligase%29 %28ProRS%29 %28Global RNA synthesis factor%29
MEALZ_RS09395	MEALZ_1912	MALCv4_1912	3-hexulose-6-phosphate synthase	hpsi2	Hexulose-6-phosphate synthase and isomerase
MEALZ_RS01040	MEALZ_0209	MALCv4_0209	hypothetical protein		conserved protein of unknown function
MEALZ_RS09405	MEALZ_1914	MALCv4_1914	single-stranded DNA-binding protein	ssb	Single-stranded DNA-binding protein %28SSB%29 %28Helix-destabilizing protein%29
MEALZ_RS09410	MEALZ_1915	MALCv4_1915	MotA/TolQ/ExbB proton channel family protein	pomA	Chemotaxis protein PomA
MEALZ_RS09415	MEALZ_1916	MALCv4_1916	flagellar motor protein MotB		OmpA family protein
MEALZ_RS09420	MEALZ_1917	MALCv4_1917	PilZ domain-containing protein		Type IV pilus assembly PilZ
MEALZ_RS09425	MEALZ_1918	MALCv4_1918	bifunctional biotin--[acetyl-CoA-carboxylase] ligase/biotin operon repressor BirA	birA	Bifunctional protein BirA %5BIncludes: Biotin operon repressor %3B Biotin--%5Bacetyl-CoA-carboxylase%5D synthetase%5D
MEALZ_RS09430	MEALZ_1919	MALCv4_1919	type III pantothenate kinase		Transcriptional activator%2C Baf family %28modular protein%29
MEALZ_RS09435	MEALZ_1920	MALCv4_1920	hypothetical protein		protein of unknown function
MEALZ_RS09450	MEALZ_1923	MALCv4_1923	DUF2490 domain-containing protein		conserved protein of unknown function
MEALZ_RS09455	MEALZ_1924	MALCv4_1924	SIMPL domain-containing protein		conserved exported protein of unknown function
MEALZ_RS09460	MEALZ_1925	MALCv4_1925	type VI secretion system-associated FHA domain protein TagH		putative FHA domain containing protein
MEALZ_RS09465	MEALZ_1926	MALCv4_1926	type VI secretion system baseplate subunit TssK		Type VI secretion protein%2C VC_A0114 family
MEALZ_RS09470	MEALZ_1927	MALCv4_1927	type IVB secretion system protein IcmH/DotU	ompA	putative outer membrane protein
MEALZ_RS09475	MEALZ_1928	MALCv4_1928	type VI secretion system membrane subunit TssM		conserved membrane protein of unknown function
MEALZ_RS21825	MEALZ_1929	MALCv4_1929	type VI secretion system-associated protein TagF		putative phosphoprotein phosphatase
MEALZ_RS01055	MEALZ_0212	MALCv4_0212	alpha/beta fold hydrolase		Alpha/beta fold family hydrolase
MEALZ_RS09490	MEALZ_1930	MALCv4_1930	type VI secretion system protein TssA		putative Type VI secretion-associated protein%2C ImpA family
MEALZ_RS09495	MEALZ_1931	MALCv4_1931	type VI secretion system contractile sheath small subunit	sciH	putative cytoplasmic protein%2CSciH
MEALZ_RS09500	MEALZ_1932	MALCv4_1932	type VI secretion system contractile sheath large subunit		Type VI secretion protein%2C EvpB/VC_A0108 family
MEALZ_RS09505	MEALZ_1933	MALCv4_1933	type VI secretion system tube protein Hcp		conserved protein of unknown function
MEALZ_RS09515	MEALZ_1935	MALCv4_1935	type VI secretion system baseplate subunit TssE		conserved protein of unknown function
MEALZ_RS09520	MEALZ_1936	MALCv4_1936	type VI secretion system baseplate subunit TssF		Type VI secretion protein%2C VC_A0110 family
MEALZ_RS01060	MEALZ_0213	MALCv4_0213	retropepsin-like aspartic protease		conserved exported protein of unknown function
MEALZ_RS09530	MEALZ_1938	MALCv4_1938	type VI secretion system ATPase TssH	clpV	Protein ClpV1
MEALZ_RS09535	MEALZ_1939	MALCv4_1939	hypothetical protein		protein of unknown function
MEALZ_RS09540	MEALZ_1940	MALCv4_1940	hypothetical protein		protein of unknown function
MEALZ_RS09545	MEALZ_1941	MALCv4_1941	type VI secretion system tip protein TssI/VgrG		Type VI secretion system Vgr family protein
MEALZ_RS09550	MEALZ_1942	MALCv4_1942	hypothetical protein		conserved protein of unknown function
MEALZ_RS09555	MEALZ_1943	MALCv4_1943	PAAR domain-containing protein		conserved protein of unknown function
MEALZ_RS09560	MEALZ_1944	MALCv4_1944	type VI secretion system tip protein TssI/VgrG		Rhs-family protein
MEALZ_RS01065	MEALZ_0214	MALCv4_0214	sodium-translocating pyrophosphatase	PPase	Membrane-bound proton-translocating pyrophosphatase
MEALZ_RS09565	MEALZ_1945	MALCv4_1945	DUF6484 domain-containing protein		conserved protein of unknown function
MEALZ_RS09570	MEALZ_1946	MALCv4_1946	DUF2169 domain-containing protein		conserved protein of unknown function
MEALZ_RS09575	MEALZ_1947	MALCv4_1947	hypothetical protein		conserved protein of unknown function
MEALZ_RS09580	MEALZ_1948	MALCv4_1948	3-oxoacyl-ACP synthase		conserved exported protein of unknown function
MEALZ_RS09585	MEALZ_1949	MALCv4_1949	DUF4150 domain-containing protein		conserved protein of unknown function
MEALZ_RS09590	MEALZ_1950	MALCv4_1950	hypothetical protein		protein of unknown function
MEALZ_RS09610	MEALZ_1953	MALCv4_1953	Uma2 family endonuclease		conserved protein of unknown function
MEALZ_RS09615	MEALZ_1954	MALCv4_1954	TIGR02270 family protein		conserved protein of unknown function
MEALZ_RS22665	MEALZ_1955	MALCv4_1955	hypothetical protein		protein of unknown function
MEALZ_RS09620	MEALZ_1956	MALCv4_1956	serine/threonine-protein kinase		putative Non-specific protein-tyrosine kinase
MEALZ_RS09625	MEALZ_1957	MALCv4_1957	protein kinase		putative Mitogen-activated protein kinase kinase
MEALZ_RS09635	MEALZ_1958	MALCv4_1958	PAS domain S-box protein		putative PAS/PAC sensor protein
MEALZ_RS09640	MEALZ_1959	MALCv4_1959	FAD-dependent oxidoreductase		FAD-dependent pyridine nucleotide-Disulfide oxidoreductase
MEALZ_RS09645	MEALZ_1960	MALCv4_1960	rubredoxin	rubA	Rubredoxin %28Rd%29
MEALZ_RS09650	MEALZ_1961	MALCv4_1961	hydrogenase maturation nickel metallochaperone HypA	hypA	putative nickel-iron hydrogenase%2C nickel incorporation protein
MEALZ_RS09655	MEALZ_1962	MALCv4_1962	HypC/HybG/HupF family hydrogenase formation chaperone	hypC	nickel-iron hydrogenase%2C accessory protein
MEALZ_RS09660	MEALZ_1963	MALCv4_1963	HupE/UreJ family protein	hupE	nickel-iron hydrogenase%2C accessory protein
MEALZ_RS09665	MEALZ_1964	MALCv4_1964	hydrogenase expression/formation protein HypE	hypE	nickel-iron hydrogenase%2C metallocenter assembly protein
MEALZ_RS09670	MEALZ_1965	MALCv4_1965	response regulator		two component transcriptional regulator
MEALZ_RS23740	MEALZ_1966	MALCv4_1966	hypothetical protein		sulfate transporter %28fragment%29
MEALZ_RS23415	MEALZ_1967	MALCv4_1967	SulP family inorganic anion transporter		sulfate transporter %28fragment%29
MEALZ_RS23420	MEALZ_1968	MALCv4_1968	hypothetical protein		sulfate transporter %28fragment%29
MEALZ_RS09680	MEALZ_1969	MALCv4_1969	universal stress protein		conserved protein of unknown function
MEALZ_RS01070	MEALZ_0215	MALCv4_0215	formate dehydrogenase subunit delta	fdsD	NAD-linked formate dehydrogenase%2C molybdenum containing%2C delta subunit
MEALZ_RS09690	MEALZ_1971	MALCv4_1971	hydrogenase formation protein HypD	hypD	nickel-iron hydrogenase%2C metal-binding maturation protein
MEALZ_RS09695	MEALZ_1972	MALCv4_1972	hydrogenase nickel incorporation protein HypB	hypB	nickel-iron hydrogenase%2C nickel incorporation protein
MEALZ_RS09700	MEALZ_1973	MALCv4_1973	VOC family protein		putative lactoylglutathione lyase
MEALZ_RS09705	MEALZ_1974	MALCv4_1974	nuclear transport factor 2 family protein		conserved protein of unknown function
MEALZ_RS09710	MEALZ_1975	MALCv4_1975	aminotransferase class V-fold PLP-dependent enzyme		Aminotransferase class V
MEALZ_RS09715	MEALZ_1976	MALCv4_1976	metallophosphoesterase		Metallophosphoesterase
MEALZ_RS09725	MEALZ_1978	MALCv4_1978	pyrimidine/purine nucleoside phosphorylase		conserved protein of unknown function
MEALZ_RS09730	MEALZ_1979	MALCv4_1979	hypothetical protein		conserved exported protein of unknown function
MEALZ_RS09735	MEALZ_1980	MALCv4_1980	ATP-dependent RNA helicase HrpA	hrpA	ATP-dependent RNA helicase hrpA
MEALZ_RS01075	MEALZ_0216	MALCv4_0216	formate dehydrogenase accessory sulfurtransferase FdhD	fdsC	NAD-linked formate dehydrogenase%2C molybdenum containing%2C accessory protein
MEALZ_RS09750	MEALZ_1983	MALCv4_1983	FAD-binding oxidoreductase		FAD dependent oxidoreductase
MEALZ_RS09755	MEALZ_1984	MALCv4_1984	HopJ type III effector protein		HopJ type III effector protein
MEALZ_RS09765	MEALZ_1987	MALCv4_1987	SsrA-binding protein SmpB	smpB	SsrA-binding protein
MEALZ_RS09770	MEALZ_1988	MALCv4_1988	sodium-dependent transporter		Sodium:neurotransmitter symporter
MEALZ_RS09775	MEALZ_1989	MALCv4_1989	type II toxin-antitoxin system RatA family toxin		putative cyclase/dehydrase
MEALZ_RS09785	MEALZ_1991	MALCv4_1991	outer membrane protein assembly factor BamE		SmpA/OmlA domain protein
MEALZ_RS09790	MEALZ_1992	MALCv4_1992	ferric iron uptake transcriptional regulator	fur	Ferric uptake regulation protein %28Ferric uptake regulator%29
MEALZ_RS09795	MEALZ_1993	MALCv4_1993	lipoprotein-releasing ABC transporter permease subunit	lolC	Lipoprotein-releasing system transmembrane protein LolC
MEALZ_RS09800	MEALZ_1994	MALCv4_1994	lipoprotein-releasing ABC transporter ATP-binding protein LolD	lolD	Lipoprotein releasing system ATP-binding protein LolD
MEALZ_RS09805	MEALZ_1995	MALCv4_1995	DUF2062 domain-containing protein		conserved protein of unknown function
MEALZ_RS09810	MEALZ_1996	MALCv4_1996	DNA internalization-related competence protein ComEC/Rec2		DNA internalization-related competence protein ComEC/Rec2
MEALZ_RS09815	MEALZ_1997	MALCv4_1997	SUF system Fe-S cluster assembly regulator		Transcriptional regulator%2C BadM/Rrf2 family
MEALZ_RS09820	MEALZ_1998	MALCv4_1998	Fe-S cluster assembly protein SufB	sufB	ABC transporter%2C permease%3B Fe-S cluster assembly protein
MEALZ_RS09825	MEALZ_1999	MALCv4_1999	type II toxin-antitoxin system HicA family toxin		conserved protein of unknown function
MEALZ_RS09830	MEALZ_2000	MALCv4_2000	type II toxin-antitoxin system HicB family antitoxin		conserved protein of unknown function
MEALZ_RS09835	MEALZ_2001	MALCv4_2001	Fe-S cluster assembly ATPase SufC	sufC	ABC transporter%2C ATPase%3B Fe-S cluster assembly protein
MEALZ_RS09840	MEALZ_2002	MALCv4_2002	Fe-S cluster assembly protein SufD		FeS assembly protein SufD
MEALZ_RS09845	MEALZ_2003	MALCv4_2003	Uma2 family endonuclease		conserved protein of unknown function
MEALZ_RS09855	MEALZ_2005	MALCv4_2005	SUF system NifU family Fe-S cluster assembly protein	nifU	NifU-like protein
MEALZ_RS09860	MEALZ_2006	MALCv4_2006	class I SAM-dependent methyltransferase		conserved protein of unknown function
MEALZ_RS09865	MEALZ_2007	MALCv4_2007	non-heme iron oxygenase ferredoxin subunit	bphF	Biphenyl dioxygenase system ferredoxin subunit
MEALZ_RS21310	MEALZ_0218	MALCv4_0218	substrate-binding domain-containing protein		Periplasmic molybdate-binding protein/domain %28fragment%29
MEALZ_RS09875	MEALZ_2010	MALCv4_2010	lysine--tRNA ligase	lysS	Lysyl-tRNA synthetase %28Lysine--tRNA ligase%29 %28LysRS%29
MEALZ_RS09880	MEALZ_2011	MALCv4_2011	Uma2 family endonuclease		conserved protein of unknown function
MEALZ_RS09885	MEALZ_2012	MALCv4_2012	VanZ family protein		conserved membrane protein of unknown function
MEALZ_RS01085	MEALZ_0219	MALCv4_0219	hypothetical protein		conserved protein of unknown function
MEALZ_RS22490	MEALZ_0220	MALCv4_0220	hypothetical protein		protein of unknown function
MEALZ_RS09890	MEALZ_2013	MALCv4_2013	hypothetical protein		conserved exported protein of unknown function
MEALZ_RS09900	MEALZ_2014	MALCv4_2014	hypothetical protein		conserved exported protein of unknown function
MEALZ_RS09905	MEALZ_2015	MALCv4_2015	EAL domain-containing protein		putative Diguanylate cyclase/phosphodiesterase with PAS/PAC sensor%28S%29
MEALZ_RS09910	MEALZ_2016	MALCv4_2016	PEP-CTERM/exosortase system-associated acyltransferase		conserved protein of unknown function
MEALZ_RS09915	MEALZ_2017	MALCv4_2017	methyltransferase domain-containing protein		conserved protein of unknown function
MEALZ_RS09920	MEALZ_2019	MALCv4_2019	TatD family hydrolase		putative Mg-dependent DNase%2C TatD
MEALZ_RS09925	MEALZ_2020	MALCv4_2020	PilZ domain-containing protein	pilZ	type 4 fimbrial biogenesis protein PilZ
MEALZ_RS09930	MEALZ_2021	MALCv4_2021	DNA polymerase III subunit delta'		DNA polymerase III%2C delta prime subunit
MEALZ_RS09940	MEALZ_2023	MALCv4_2023	endolytic transglycosylase MltG		putative Aminodeoxychorismate lyase
MEALZ_RS09945	MEALZ_2024	MALCv4_2024	aminodeoxychorismate lyase		Aminodeoxychorismate lyase
MEALZ_RS09950	MEALZ_2025	MALCv4_2025	beta-ketoacyl-ACP synthase II	fabF	3-oxoacyl-%5Bacyl-carrier-protein%5D synthase 2 %283-oxoacyl- %5Bacyl-carrier-protein%5D synthase II%29 %28Beta-ketoacyl-ACP synthase II%29 %28KAS II%29
MEALZ_RS09955	MEALZ_2026	MALCv4_2026	acyl carrier protein	acpP	acyl carrier protein %28ACP%29
MEALZ_RS09960	MEALZ_2027	MALCv4_2027	3-oxoacyl-ACP reductase FabG	fabG	3-oxoacyl-%5Bacyl-carrier-protein%5D reductase %283-ketoacyl- acyl carrier protein reductase%29
MEALZ_RS09965	MEALZ_2028	MALCv4_2028	ACP S-malonyltransferase	fabD	malonyl-CoA-%5Bacyl-carrier-protein%5D transacylase %28MCT%29
MEALZ_RS09970	MEALZ_2029	MALCv4_2029	ketoacyl-ACP synthase III	fabH	3-oxoacyl-%5Bacyl-carrier-protein%5D synthase 3 %283-oxoacyl- %5Bacyl-carrier-protein%5D synthase III%29 %28Beta-ketoacyl-ACP synthase III%29 %28KAS III%29
MEALZ_RS21845	MEALZ_2031	MALCv4_2031	50S ribosomal protein L32	rpmF	50S ribosomal subunit protein L32
MEALZ_RS09980	MEALZ_2032	MALCv4_2032	YceD family protein		conserved protein of unknown function
MEALZ_RS09985	MEALZ_2033	MALCv4_2033	Maf family nucleotide pyrophosphatase		Putative septum formation protein Maf
MEALZ_RS09990	MEALZ_2034	MALCv4_2034	HDOD domain-containing protein		conserved protein of unknown function
MEALZ_RS09995	MEALZ_2035	MALCv4_2035	transglycosylase SLT domain-containing protein		Lytic transglycosylase catalytic
MEALZ_RS10000	MEALZ_2036	MALCv4_2036	DNA mismatch repair protein MutS		DNA mismatch repair protein MutS domain protein
MEALZ_RS10010	MEALZ_2038	MALCv4_2038	GTP cyclohydrolase I FolE	folE	GTP cyclohydrolase 1
MEALZ_RS10015	MEALZ_2039	MALCv4_2039	tRNA dihydrouridine(20/20a) synthase DusA	dusA	tRNA-dihydrouridine synthase A
MEALZ_RS10020	MEALZ_2040	MALCv4_2040	gamma carbonic anhydrase family protein	yrdA	Protein yrdA
MEALZ_RS10025	MEALZ_2041	MALCv4_2041	SPFH domain-containing protein		putative transmembrane protein
MEALZ_RS10030	MEALZ_2042	MALCv4_2042	zf-TFIIB domain-containing protein		conserved protein of unknown function
MEALZ_RS10050	MEALZ_2045	MALCv4_2045	HDOD domain-containing protein		conserved protein of unknown function%3B putative cAMP-binding protein
MEALZ_RS10060	MEALZ_2047	MALCv4_2047	HDOD domain-containing protein		conserved protein of unknown function%3B putative signal transduction protein
MEALZ_RS10065	MEALZ_2048	MALCv4_2048	oligopeptidase A	prlC	oligopeptidase A
MEALZ_RS10070	MEALZ_2049	MALCv4_2049	4-hydroxy-3-polyprenylbenzoate decarboxylase	ubiD	3-octaprenyl-4-hydroxybenzoate decarboxylase
MEALZ_RS10075	MEALZ_2050	MALCv4_2050	dirigent protein		conserved protein of unknown function
MEALZ_RS10080	MEALZ_2051	MALCv4_2051	gamma-glutamyltransferase	ggt	gamma-glutamyltranspeptidase
MEALZ_RS10085	MEALZ_2052	MALCv4_2052	transposase		protein of unknown function
MEALZ_RS00100	MEALZ_0018	MALCv4_0018	prolipoprotein diacylglyceryl transferase	lgt	Prolipoprotein diacylglyceryl transferase
MEALZ_RS10090	MEALZ_2053	MALCv4_2053	hypothetical protein		protein of unknown function
MEALZ_RS10095	MEALZ_2054	MALCv4_2054	chemotaxis protein CheW		CheW protein
MEALZ_RS10100	MEALZ_2055	MALCv4_2055	methyl-accepting chemotaxis protein		putative sensory transducer protein
MEALZ_RS20710	MEALZ_2057	MALCv4_2057	hypothetical protein		protein of unknown function
MEALZ_RS10110	MEALZ_2058	MALCv4_2058	hypothetical protein		conserved protein of unknown function
MEALZ_RS10115	MEALZ_2059	MALCv4_2059	histidine kinase		putative two-component sensor histidine kinase
MEALZ_RS10120	MEALZ_2060	MALCv4_2060	response regulator transcription factor		putative response regulator%3B Input and output domains: CheY and HTH LuxR family
MEALZ_RS10130	MEALZ_2063	MALCv4_2063	AAA family ATPase		AAA ATPase
MEALZ_RS01110	MEALZ_0224	MALCv4_0224	TolC family protein		Outer membrane efflux protein
MEALZ_RS10135	MEALZ_2064	MALCv4_2064	hypothetical protein		conserved protein of unknown function
MEALZ_RS10150	MEALZ_2069	MALCv4_2069	SprT family zinc-dependent metalloprotease		conserved protein of unknown function
MEALZ_RS10155	MEALZ_2070	MALCv4_2070	type I restriction endonuclease subunit R		Type I site-specific deoxyribonuclease%2C HsdR family
MEALZ_RS10160	MEALZ_2071	MALCv4_2071	DUF3800 domain-containing protein		conserved protein of unknown function
MEALZ_RS10165	MEALZ_2072	MALCv4_2072	Fic family protein		Filamentation induced by cAMP protein Fic
MEALZ_RS21850	MEALZ_2073	MALCv4_2073	restriction endonuclease subunit S		Restriction endonuclease S subunits %28modular protein%29
MEALZ_RS23750	MEALZ_2074	MALCv4_2074	hypothetical protein		protein of unknown function
MEALZ_RS21190	MEALZ_2075	MALCv4_2075	endonuclease domain-containing protein		conserved protein of unknown function
MEALZ_RS10180	MEALZ_2076	MALCv4_2076	hypothetical protein		protein of unknown function
MEALZ_RS10185	MEALZ_2077	MALCv4_2077	hypothetical protein		conserved protein of unknown function
MEALZ_RS23625	MEALZ_2078	MALCv4_2078	N-6 DNA methylase		Type I restriction-modification system%2C M subunit %28fragment%29
MEALZ_RS10190	MEALZ_2079	MALCv4_2079	class I SAM-dependent DNA methyltransferase		Type I restriction enzyme M protein %28fragment%29
MEALZ_RS23590	MEALZ_2082	MALCv4_2082	hypothetical protein		protein of unknown function
MEALZ_RS10210	MEALZ_2083	MALCv4_2083	hypothetical protein		protein of unknown function
MEALZ_RS21865	MEALZ_2084	MALCv4_2084	hypothetical protein		protein of unknown function
MEALZ_RS10225	MEALZ_2086	MALCv4_2086	type II toxin-antitoxin system Phd/YefM family antitoxin		conserved protein of unknown function
MEALZ_RS10230	MEALZ_2087	MALCv4_2087	hypothetical protein		exported protein of unknown function
MEALZ_RS10235	MEALZ_2088	MALCv4_2088	conjugal transfer protein TraG N-terminal domain-containing protein		protein of unknown function
MEALZ_RS01115	MEALZ_0225	MALCv4_0225	HlyD family efflux transporter periplasmic adaptor subunit		Secretion protein HlyD
MEALZ_RS23755	MEALZ_2090	MALCv4_2090	hypothetical protein		protein of unknown function
MEALZ_RS10245	MEALZ_2091	MALCv4_2091	TIGR03758 family integrating conjugative element protein		conserved protein of unknown function
MEALZ_RS10250	MEALZ_2092	MALCv4_2092	RAQPRD family integrative conjugative element protein		conserved exported protein of unknown function
MEALZ_RS10255	MEALZ_2093	MALCv4_2093	TIGR03747 family integrating conjugative element membrane protein		conserved membrane protein of unknown function
MEALZ_RS10260	MEALZ_2094	MALCv4_2094	type IV conjugative transfer system coupling protein TraD		Conserved hypothetical protein%2C putative ATPase domain
MEALZ_RS20990	MEALZ_2095	MALCv4_2095	integrating conjugative element protein		conserved exported protein of unknown function
MEALZ_RS10275	MEALZ_2097	MALCv4_2097	DNA-binding protein		conserved protein of unknown function
MEALZ_RS10280	MEALZ_2098	MALCv4_2098	ribbon-helix-helix domain-containing protein		putative transcriptional regulator%2C CopG family
MEALZ_RS10285	MEALZ_2099	MALCv4_2099	hypothetical protein		protein of unknown function
MEALZ_RS10290	MEALZ_2100	MALCv4_2100	tetratricopeptide repeat protein		protein of unknown function
MEALZ_RS23435	MEALZ_2101	MALCv4_2101	hypothetical protein		protein of unknown function
MEALZ_RS23440	MEALZ_2102	MALCv4_2102	hypothetical protein		protein of unknown function
MEALZ_RS01120	MEALZ_0226	MALCv4_0226	ATP-binding cassette domain-containing protein		putative toxin secretion ABC transporter ATP-binding protein
MEALZ_RS10310	MEALZ_2105	MALCv4_2105	DUF2384 domain-containing protein		conserved protein of unknown function
MEALZ_RS22910	MEALZ_2106	MALCv4_2106	DNA integration/recombination/inversion protein		DNA integration/recombination/inversion protein%2C site-specific recombinase%2C phage integrase family %28fragment%29
MEALZ_RS10320	MEALZ_2107	MALCv4_2107	ribbon-helix-helix domain-containing protein		conserved protein of unknown function
MEALZ_RS10325	MEALZ_2108	MALCv4_2108	FHA domain-containing protein		exported protein of unknown function
MEALZ_RS10330	MEALZ_2109	MALCv4_2109	hypothetical protein		exported protein of unknown function
MEALZ_RS10340	MEALZ_2111	MALCv4_2111	protein phosphatase 2C domain-containing protein		protein of unknown function
MEALZ_RS20730	MEALZ_2112	MALCv4_2112	DUF1566 domain-containing protein		Serine/threonine protein kinase %28modular protein%29
MEALZ_RS21880	MEALZ_2113	MALCv4_2113	DUF1566 domain-containing protein		Lipoprotein %28fragment%29
MEALZ_RS10350	MEALZ_2114	MALCv4_2114	serine/threonine-protein kinase		Serine/threonine protein kinase %28modular protein%29
MEALZ_RS10355	MEALZ_2115	MALCv4_2115	protein phosphatase 2C domain-containing protein		conserved protein of unknown function
MEALZ_RS10360	MEALZ_2116	MALCv4_2116	DUF1566 domain-containing protein		Lipoprotein %28fragment%29
MEALZ_RS10370	MEALZ_2118	MALCv4_2118	serine/threonine-protein kinase		putative serine/threonine protein kinase
MEALZ_RS20735	MEALZ_2119	MALCv4_2119	FHA domain-containing protein		conserved protein of unknown function
MEALZ_RS10380	MEALZ_2120	MALCv4_2120	MotA/TolQ/ExbB proton channel family protein		membrane protein of unknown function
MEALZ_RS10385	MEALZ_2122	MALCv4_2122	putative toxin-antitoxin system toxin component, PIN family		conserved exported protein of unknown function
MEALZ_RS10390	MEALZ_2123	MALCv4_2123	hypothetical protein		conserved protein of unknown function
MEALZ_RS20745	MEALZ_2126	MALCv4_2126	TIGR03758 family integrating conjugative element protein		conserved exported protein of unknown function
MEALZ_RS10410	MEALZ_2127	MALCv4_2127	hypothetical protein		exported protein of unknown function
MEALZ_RS10415	MEALZ_2128	MALCv4_2128	transglycosylase SLT domain-containing protein		Conserved hypothetical protein%2C putative lytic transglycolase
MEALZ_RS01125	MEALZ_0227	MALCv4_0227	GspE/PulE family protein		putative Bacterial type II secretion system protein E
MEALZ_RS20755	MEALZ_2135	MALCv4_2135	DUF429 domain-containing protein		protein of unknown function
MEALZ_RS10460	MEALZ_2138	MALCv4_2138	hypothetical protein		protein of unknown function
MEALZ_RS10465	MEALZ_2139	MALCv4_2139	site-specific integrase		Integrase family protein
MEALZ_RS10470	MEALZ_tRNA40	MALCv4_tRNA40	tRNA-Met
MEALZ_RS10475	MEALZ_2140	MALCv4_2140	redox-regulated ATPase YchF	engD	GTP-dependent nucleic acid-binding protein EngD
MEALZ_RS10480	MEALZ_2141	MALCv4_2141	hypothetical protein		exported protein of unknown function
MEALZ_RS10485	MEALZ_2142	MALCv4_2142	folate-binding protein YgfZ		conserved protein%2C putative folate-binding protein
MEALZ_RS10490	MEALZ_2143	MALCv4_2143	HDOD domain-containing protein		conserved protein of unknown function
MEALZ_RS10495	MEALZ_2144	MALCv4_2144	COX15/CtaA family protein		putative cytochrome oxidase assembly protein
MEALZ_RS10505	MEALZ_2146	MALCv4_2146	TetR/AcrR family transcriptional regulator		Transcriptional regulator%2C TetR family
MEALZ_RS00105	MEALZ_0019	MALCv4_0019	thymidylate synthase	thyA	thymidylate synthetase
MEALZ_RS10510	MEALZ_2147	MALCv4_2147	efflux RND transporter periplasmic adaptor subunit		RND efflux transporter%2C MFP subunit
MEALZ_RS10515	MEALZ_2148	MALCv4_2148	multidrug efflux RND transporter permease subunit	acrB	Acriflavine resistance protein B
MEALZ_RS10520	MEALZ_2149	MALCv4_2149	efflux transporter outer membrane subunit		RND efflux system%2C outer membrane lipoprotein%2C NodT family
MEALZ_RS10525	MEALZ_2150	MALCv4_2150	hypothetical protein		conserved membrane protein of unknown function
MEALZ_RS10535	MEALZ_2153	MALCv4_2153	type II toxin-antitoxin system VapC family toxin		PilT protein domain protein
MEALZ_RS10540	MEALZ_2154	MALCv4_2154	type II toxin-antitoxin system VapB family antitoxin		conserved protein of unknown function
MEALZ_RS01130	MEALZ_0228	MALCv4_0228	choice-of-anchor I family protein		Alkaline phosphatase-like protein
MEALZ_RS10555	MEALZ_2157	MALCv4_2157	type I-C CRISPR-associated endonuclease Cas1c		CRISPR-associated protein Cas1
MEALZ_RS10560	MEALZ_2158	MALCv4_2158	CRISPR-associated protein Cas4		CRISPR-associated protein Cas4
MEALZ_RS10565	MEALZ_2159	MALCv4_2159	type I-C CRISPR-associated protein Cas7/Csd2		CRISPR-associated protein%2C Csd2 family
MEALZ_RS10570	MEALZ_2160	MALCv4_2160	type I-C CRISPR-associated protein Cas8c/Csd1	csd	CRISPR-associated protein%2C Csd1 family
MEALZ_RS10585	MEALZ_2163	MALCv4_2163	group II intron reverse transcriptase/maturase		putative reverse transcriptase
MEALZ_RS10590	MEALZ_2164	MALCv4_2164	hypothetical protein		conserved protein of unknown function
MEALZ_RS10605	MEALZ_2165	MALCv4_2165	ATP-binding protein		AAA ATPase central domain protein
MEALZ_RS22690	MEALZ_2166	MALCv4_2166	hypothetical protein		protein of unknown function
MEALZ_RS10610	MEALZ_2167	MALCv4_2167	hypothetical protein		conserved protein of unknown function
MEALZ_RS10615	MEALZ_2168	MALCv4_2168	DUF4157 domain-containing protein		conserved protein of unknown function
MEALZ_RS21000	MEALZ_2169	MALCv4_2169	contractile injection system tape measure protein		conserved protein of unknown function
MEALZ_RS01135	MEALZ_0229	MALCv4_0229	inorganic pyrophosphatase	ppa	Inorganic pyrophosphatase
MEALZ_RS10630	MEALZ_2171	MALCv4_2171	hypothetical protein		protein of unknown function
MEALZ_RS21005	MEALZ_2172	MALCv4_2172	baseplate J/gp47 family protein		protein of unknown function
MEALZ_RS10645	MEALZ_2173	MALCv4_2173	GPW/gp25 family protein		putative Phage baseplate outer wedge protein %28Acidic lysozyme%29
MEALZ_RS10650	MEALZ_2174	MALCv4_2174	PAAR domain-containing protein		conserved protein of unknown function
MEALZ_RS10655	MEALZ_2175	MALCv4_2175	type VI secretion system tip protein VgrG		conserved protein of unknown function
MEALZ_RS10660	MEALZ_2176	MALCv4_2176	hypothetical protein		conserved protein of unknown function
MEALZ_RS10665	MEALZ_2177	MALCv4_2177	DUF5908 family protein		conserved protein of unknown function
MEALZ_RS10670	MEALZ_2178	MALCv4_2178	phage tail protein		conserved protein of unknown function
MEALZ_RS10675	MEALZ_2179	MALCv4_2179	phage tail protein		putative Phage tail tube protein gp19
MEALZ_RS10680	MEALZ_2180	MALCv4_2180	phage tail sheath subtilisin-like domain-containing protein		conserved protein of unknown function
MEALZ_RS10685	MEALZ_2181	MALCv4_2181	hypothetical protein		conserved protein of unknown function
MEALZ_RS10690	MEALZ_2182	MALCv4_2182	DUF4255 domain-containing protein		conserved protein of unknown function
MEALZ_RS10695	MEALZ_2183	MALCv4_2183	SpoVR family protein		conserved protein of unknown function
MEALZ_RS10700	MEALZ_2184	MALCv4_2184	YeaH/YhbH family protein		conserved protein of unknown function%2C UPF0229 protein
MEALZ_RS10705	MEALZ_2185	MALCv4_2185	PrkA family serine protein kinase		conserved protein of unknown function%3B putative serine protein kinase
MEALZ_RS10710	MEALZ_2186	MALCv4_2186	pirin family protein		putative pirin-related protein
MEALZ_RS10715	MEALZ_2187	MALCv4_2187	LysR substrate-binding domain-containing protein		Transcriptional regulator%2C lysR family %28fragment%29
MEALZ_RS01140	MEALZ_0231	MALCv4_0231	VTT domain-containing protein		putative SNARE associated Golgi protein-related protein
MEALZ_RS10725	MEALZ_2189	MALCv4_2189	hypothetical protein		conserved protein of unknown function
MEALZ_RS10730	MEALZ_2190	MALCv4_2190	sigma-54 dependent transcriptional regulator	zraR	Transcriptional regulatory protein zraR
MEALZ_RS10745	MEALZ_2192	MALCv4_2192	cyclic nucleotide-binding domain-containing protein		putative transcriptional regulator%2C Crp/Fnr family
MEALZ_RS01145	MEALZ_0232	MALCv4_0232	CDP-diacylglycerol--serine O-phosphatidyltransferase		CDP-diacylglycerol/serine O-phosphatidyltransferase
MEALZ_RS10750	MEALZ_2193	MALCv4_2193	hypothetical protein		conserved protein of unknown function
MEALZ_RS10755	MEALZ_2194	MALCv4_2194	hypothetical protein		conserved protein of unknown function
MEALZ_RS10775	MEALZ_2197	MALCv4_2197	L-histidine N(alpha)-methyltransferase		Conserved hypothetical protein
MEALZ_RS01150	MEALZ_0233	MALCv4_0233	DUF47 family protein		conserved protein of unknown function
MEALZ_RS10780	MEALZ_2198	MALCv4_2198	DUF427 domain-containing protein		conserved protein of unknown function
MEALZ_RS10785	MEALZ_2199	MALCv4_2199	xanthine dehydrogenase family protein molybdopterin-binding subunit		putative oxidoreductase%2C molybdenum cofactor binding subunit
MEALZ_RS10790	MEALZ_2200	MALCv4_2200	(2Fe-2S)-binding protein		oxidoreductase%2C 2Fe-2S subunit
MEALZ_RS10795	MEALZ_2201	MALCv4_2201	nucleotidyltransferase family protein		putative enzyme for molybdopterin cofactor synthesis
MEALZ_RS10800	MEALZ_2202	MALCv4_2202	XdhC/CoxI family protein		putative dehydrogenase molybdenum attachment maturation factor
MEALZ_RS10805	MEALZ_2203	MALCv4_2203	transcriptional repressor		transcriptional regulator%2C Zn%28II%29-binding %28Zur-related%29
MEALZ_RS10810	MEALZ_2204	MALCv4_2204	polyphosphate:AMP phosphotransferase		putative polyphosphate:AMP phosphotransferase
MEALZ_RS10815	MEALZ_2205	MALCv4_2205	lysophospholipid acyltransferase family protein		Phospholipid/glycerol acyltransferase
MEALZ_RS10820	MEALZ_2206	MALCv4_2206	GNAT family N-acetyltransferase		conserved protein of unknown function
MEALZ_RS10825	MEALZ_2207	MALCv4_2207	sensor domain-containing diguanylate cyclase		Diguanylate cyclase with PAS/PAC sensor
MEALZ_RS01155	MEALZ_0235	MALCv4_0235	hypothetical protein		conserved protein of unknown function
MEALZ_RS10830	MEALZ_2208	MALCv4_2208	sodium:solute symporter		putative sodium/solute transporter
MEALZ_RS01160	MEALZ_0236	MALCv4_0236	esterase-like activity of phytase family protein		conserved exported protein of unknown function
MEALZ_RS10835	MEALZ_2209	MALCv4_2209	DUF2459 domain-containing protein		conserved exported protein of unknown function
MEALZ_RS10840	MEALZ_2210	MALCv4_2210	NAD-glutamate dehydrogenase		NAD-glutamate dehydrogenase
MEALZ_RS10845	MEALZ_2211	MALCv4_2211	ATP-binding protein		putative anti-sigma regulatory factor%2C serine/threonine protein kinase
MEALZ_RS10855	MEALZ_2213	MALCv4_2213	chromate efflux transporter	chrA	Chromate transporter
MEALZ_RS10860	MEALZ_2214	MALCv4_2214	NlpC/P60 family protein		Lipoprotein spr %28fragment%29
MEALZ_RS10865	MEALZ_2215	MALCv4_2215	PLDc N-terminal domain-containing protein		conserved protein of unknown function
MEALZ_RS10875	MEALZ_2217	MALCv4_2217	transcription-repair coupling factor	mfd	Transcription-repair-coupling factor
MEALZ_RS10880	MEALZ_2218	MALCv4_2218	malto-oligosyltrehalose trehalohydrolase		putative malto-oligosyltrehalose trehalohydrolase
MEALZ_RS10885	MEALZ_2219	MALCv4_2219	malto-oligosyltrehalose synthase		Malto-oligosyltrehalose synthase
MEALZ_RS01170	MEALZ_0237	MALCv4_0237	hypothetical protein		conserved protein of unknown function
MEALZ_RS10890	MEALZ_2220	MALCv4_2220	MgtC/SapB family protein		conserved membrane protein of unknown function
MEALZ_RS10895	MEALZ_2221	MALCv4_2221	VOC family protein		Glyoxalase/bleomycin resistance protein/ring-cleaving dioxygenase
MEALZ_RS10900	MEALZ_tRNA39	MALCv4_tRNA39	tRNA-Cys
MEALZ_RS10905	MEALZ_tRNA38	MALCv4_tRNA38	tRNA-Gly
MEALZ_RS10910	MEALZ_2222	MALCv4_2222	hypothetical protein		conserved protein of unknown function
MEALZ_RS10915	MEALZ_2223	MALCv4_2223	hypothetical protein		conserved protein of unknown function
MEALZ_RS10920	MEALZ_2224	MALCv4_2224	exodeoxyribonuclease I	sbcB	Exodeoxyribonuclease I
MEALZ_RS10925	MEALZ_2225	MALCv4_2225	CBS domain-containing protein		putative signal transduction protein with CBS domains
MEALZ_RS10935	MEALZ_2227	MALCv4_2227	FAD:protein FMN transferase		putative thiamine biosynthesis lipoprotein ApbE
MEALZ_RS00110	MEALZ_0021	MALCv4_0021	nucleoside triphosphate pyrophosphohydrolase family protein		conserved protein of unknown function
MEALZ_RS10940	MEALZ_2228	MALCv4_2228	NADH:ubiquinone reductase (Na(+)-transporting) subunit F	nqrF	Na%28%2B%29-translocating NADH-quinone reductase subunit F
MEALZ_RS10945	MEALZ_2229	MALCv4_2229	NADH:ubiquinone reductase (Na(+)-transporting) subunit E	nqrE	Na%28%2B%29-translocating NADH-quinone reductase subunit E
MEALZ_RS10950	MEALZ_2230	MALCv4_2230	NADH:ubiquinone reductase (Na(+)-transporting) subunit D	nqrD	Na%28%2B%29-translocating NADH-quinone reductase subunit D
MEALZ_RS10955	MEALZ_2231	MALCv4_2231	Na(+)-translocating NADH-quinone reductase subunit C	nqrC	Na%28%2B%29-translocating NADH-quinone reductase subunit C
MEALZ_RS10960	MEALZ_2232	MALCv4_2232	NADH:ubiquinone reductase (Na(+)-transporting) subunit B	nqrB	Na%28%2B%29-translocating NADH-quinone reductase subunit B
MEALZ_RS10965	MEALZ_2233	MALCv4_2233	Na(+)-translocating NADH-quinone reductase subunit A	nqrA	Na%28%2B%29-translocating NADH-quinone reductase subunit A
MEALZ_RS10970	MEALZ_2234	MALCv4_2234	quinolinate synthase NadA	nadA	Quinolinate synthase A
MEALZ_RS01180	MEALZ_0239	MALCv4_0239	alpha/beta hydrolase		Alpha/beta hydrolase fold protein
MEALZ_RS10975	MEALZ_2235	MALCv4_2235	aspartate--tRNA ligase	aspS	Aspartyl-tRNA synthetase %28Aspartate--tRNA ligase%29 %28AspRS%29
MEALZ_RS10980	MEALZ_2236	MALCv4_2236	zinc ribbon domain-containing protein		Regulatory protein%2C FmdB family
MEALZ_RS10985	MEALZ_2237	MALCv4_2237	dihydroorotase	pyrC	Dihydroorotase %28DHOase%29
MEALZ_RS10990	MEALZ_2238	MALCv4_2238	DUF502 domain-containing protein		conserved protein of unknown function
MEALZ_RS10995	MEALZ_2239	MALCv4_2239	hypothetical protein		conserved membrane protein of unknown function
MEALZ_RS11000	MEALZ_2241	MALCv4_2241	aspartate/glutamate/uridylate kinase		Aspartate/glutamate/uridylate kinase
MEALZ_RS11005	MEALZ_2242	MALCv4_2242	aminodeoxychorismate synthase component I	pabB	Para-aminobenzoate synthase component 1
MEALZ_RS11010	MEALZ_2243	MALCv4_2243	tRNA pseudouridine(38-40) synthase TruA	truA	tRNA pseudouridine synthase A
MEALZ_RS11015	MEALZ_2244	MALCv4_2244	L,D-transpeptidase		ErfK/YbiS/YcfS/YnhG family protein
MEALZ_RS11020	MEALZ_2245	MALCv4_2245	plasmid pRiA4b ORF-3 family protein		conserved protein of unknown function
MEALZ_RS11025	MEALZ_2246	MALCv4_2246	23S rRNA (uracil(1939)-C(5))-methyltransferase RlmD	rumA	23S rRNA %28uracil-5-%29-methyltransferase
MEALZ_RS01185	MEALZ_0240	MALCv4_0240	YjfB family protein		Aspartate kinase
MEALZ_RS11030	MEALZ_2247	MALCv4_2247	YdbL family protein		conserved exported protein of unknown function
MEALZ_RS11035	MEALZ_2248	MALCv4_2248	hypothetical protein		conserved exported protein of unknown function
MEALZ_RS11040	MEALZ_2249	MALCv4_2249	cysteine synthase CysM	cysM	cysteine synthase B
MEALZ_RS01190	MEALZ_0241	MALCv4_0241	hypothetical protein		conserved exported protein of unknown function
MEALZ_RS11055	MEALZ_2252	MALCv4_2252	GGDEF domain-containing protein		Diguanylate cyclase
MEALZ_RS11060	MEALZ_2253	MALCv4_2253	membrane protein		conserved protein of unknown function
MEALZ_RS01195	MEALZ_0242	MALCv4_0242	NfeD family protein		conserved protein of unknown function
MEALZ_RS23760	MEALZ_2255	MALCv4_2255	hypothetical protein		protein of unknown function
MEALZ_RS11070	MEALZ_2256	MALCv4_2256	heme-binding domain-containing protein		cytochrome c peroxidase
MEALZ_RS21915	MEALZ_2258	MALCv4_2258	ABC transporter permease		ABC transporter%2C permease
MEALZ_RS11090	MEALZ_2261	MALCv4_2261	IS1595 family transposase		transposase%2C IS1595 family
MEALZ_RS01200	MEALZ_0243	MALCv4_0243	paraslipin		putative membrane protein
MEALZ_RS11095	MEALZ_2262	MALCv4_2262	gamma-glutamyltransferase		gamma-glutamyltranspeptidase %28fragment%29
MEALZ_RS11100	MEALZ_2263	MALCv4_2263	IS21 family transposase		putative transposase%2C IS21 family
MEALZ_RS11105	MEALZ_2264	MALCv4_2264	IS21-like element helper ATPase IstB		conserved protein of unknown function
MEALZ_RS11110	MEALZ_2265	MALCv4_2265	S8 family serine peptidase		putative subtilisin
MEALZ_RS11120	MEALZ_2268	MALCv4_2268	ISL3 family transposase		ISAtfe-like protein
MEALZ_RS01205	MEALZ_0244	MALCv4_0244	stomatin-like protein		putative membrane protein
MEALZ_RS23150	MEALZ_2269	MALCv4_2269	hypothetical protein		protein of unknown function
MEALZ_RS11130	MEALZ_2271	MALCv4_2271	SDR family NAD(P)-dependent oxidoreductase		putative Retinol dehydrogenase 13
MEALZ_RS11135	MEALZ_2272	MALCv4_2272	class I SAM-dependent methyltransferase		conserved protein of unknown function
MEALZ_RS11140	MEALZ_2274	MALCv4_2274	DUF2202 domain-containing protein		conserved protein of unknown function
MEALZ_RS11145	MEALZ_2275	MALCv4_2275	ZIP family metal transporter		Zinc/iron permease
MEALZ_RS11155	MEALZ_2278	MALCv4_2278	cation-translocating P-type ATPase		putative Copper-exporting ATPase
MEALZ_RS11165	MEALZ_2281	MALCv4_2281	FAD-dependent oxidoreductase		Pyridine nucleotide-disulphide oxidoreductase family protein
MEALZ_RS00115	MEALZ_0022	MALCv4_0022	YchJ family protein		conserved protein of unknown function
MEALZ_RS11170	MEALZ_2282	MALCv4_2282	CmpA/NrtA family ABC transporter substrate-binding protein		Tat pathway signal sequence domain protein
MEALZ_RS11175	MEALZ_2283	MALCv4_2283	ABC transporter permease		Binding-protein-dependent transport systems inner membrane component
MEALZ_RS11180	MEALZ_2284	MALCv4_2284	nitrate ABC transporter ATP-binding protein		Nitrate ABC transporter%2C ATPase subunits C and D
MEALZ_RS11185	MEALZ_2285	MALCv4_2285	alginate export family protein		conserved exported protein of unknown function
MEALZ_RS11190	MEALZ_2286	MALCv4_2286	FAD-dependent oxidoreductase		putative FAD-dependent pyridine nucleotide-disulphide oxidoreductase%3B putative nitrate or nitrite reductase subunit
MEALZ_RS11200	MEALZ_2288	MALCv4_2288	ribonuclease T(1)		putative Ribonuclease T%281%29
MEALZ_RS11205	MEALZ_2289	MALCv4_2289	barstar family protein		protein of unknown function
MEALZ_RS11210	MEALZ_2290	MALCv4_2290	DNA helicase II	uvrD	DNA helicase II
MEALZ_RS11215	MEALZ_2291	MALCv4_2291	DUF2892 domain-containing protein		conserved protein of unknown function
MEALZ_RS11220	MEALZ_2292	MALCv4_2292	FxsA family protein		FxsA cytoplasmic membrane protein
MEALZ_RS11225	MEALZ_2293	MALCv4_2293	divalent-cation tolerance protein CutA	cutA	Divalent-cation tolerance protein CutA
MEALZ_RS11230	MEALZ_2294	MALCv4_2294	protein-disulfide reductase DsbD		Thiol:disulfide interchange protein dsbD precursor %28Protein-disulfide reductase%29 %28Disulfide reductase%29
MEALZ_RS11235	MEALZ_2295	MALCv4_2295	TlpA disulfide reductase family protein		Redoxin domain protein
MEALZ_RS11240	MEALZ_2296	MALCv4_2296	type II 3-dehydroquinate dehydratase	aroQ	3-dehydroquinate dehydratase %283-dehydroquinase%29 %28Type II DHQase%29
MEALZ_RS11245	MEALZ_2297	MALCv4_2297	acetyl-CoA carboxylase biotin carboxyl carrier protein	accB	Biotin carboxyl carrier protein of acetyl-CoA carboxylase %28BCCP%29
MEALZ_RS11250	MEALZ_2298	MALCv4_2298	acetyl-CoA carboxylase biotin carboxylase subunit	accC	Biotin carboxylase %28Acetyl-CoA carboxylase subunit A%29 %28ACC%29
MEALZ_RS11255	MEALZ_2299	MALCv4_2299	50S ribosomal protein L11 methyltransferase	prmA	Ribosomal protein L11 methyltransferase
MEALZ_RS11260	MEALZ_2300	MALCv4_2300	zinc-ribbon and DUF3426 domain-containing protein		protein of unknown function
MEALZ_RS01215	MEALZ_0247	MALCv4_0247	hypothetical protein		conserved membrane protein of unknown function
MEALZ_RS11265	MEALZ_2301	MALCv4_2301	class I SAM-dependent rRNA methyltransferase		Methyltransferase small
MEALZ_RS11275	MEALZ_2302	MALCv4_2302	hypothetical protein		conserved protein of unknown function
MEALZ_RS11280	MEALZ_2303	MALCv4_2303	tRNA dihydrouridine synthase DusB	dusB	tRNA-dihydrouridine synthase B
MEALZ_RS11285	MEALZ_2304	MALCv4_2304	Fis family transcriptional regulator	fis	DNA-binding protein fis
MEALZ_RS11290	MEALZ_2305	MALCv4_2305	bifunctional phosphoribosylaminoimidazolecarboxamide formyltransferase/IMP cyclohydrolase	purH	Bifunctional purine biosynthesis protein purH %5BIncludes: Phosphoribosylaminoimidazolecarboxamide formyltransferase %28AICAR transformylase%29%3B IMP cyclohydrolase %28Inosinicase%29 %28IMP synthetase%29 %28ATIC%29%5D
MEALZ_RS11295	MEALZ_2306	MALCv4_2306	phosphoribosylamine--glycine ligase	purD	phosphoribosylglycinamide synthetase %28GAR synthetase%29 %28Phosphoribosylamine--glycine ligase%29 %28Glycinamide ribonucleotide synthetase%29
MEALZ_RS11300	MEALZ_2307	MALCv4_2307	permease-like cell division protein FtsX		conserved membrane protein of unknown function
MEALZ_RS11310	MEALZ_2309	MALCv4_2309	signal recognition particle-docking protein FtsY		Signal recognition particle-docking protein FtsY
MEALZ_RS11315	MEALZ_2310	MALCv4_2310	hypothetical protein		conserved exported protein of unknown function
MEALZ_RS11320	MEALZ_2311	MALCv4_2311	SURF1 family protein		conserved protein of unknown function
MEALZ_RS11330	MEALZ_2312	MALCv4_2312	cytochrome c oxidase subunit 3		Cytochrome c oxidase polypeptide III
MEALZ_RS11335	MEALZ_2313	MALCv4_2313	cytochrome c oxidase assembly protein		Cytochrome c oxidase assembly protein CtaG
MEALZ_RS11340	MEALZ_2314	MALCv4_2314	cytochrome c oxidase subunit I	ctaD	Cytochrome c oxidase subunit 1 %28Cytochrome c oxidase polypeptide I%29 %28Cytochrome aa3 subunit 1%29
MEALZ_RS11345	MEALZ_2315	MALCv4_2315	cytochrome c oxidase subunit II	ctaC	Cytochrome c oxidase%2C subunit II %28Cytochrome aa3 subunit 2%29
MEALZ_RS01220	MEALZ_0248	MALCv4_0248	LysR substrate-binding domain-containing protein	cysB	HTH-type transcriptional regulator CysB
MEALZ_RS11350	MEALZ_2316	MALCv4_2316	bacteriohemerythrin		Bacteriohemerythrin
MEALZ_RS11355	MEALZ_2317	MALCv4_2317	dethiobiotin synthase	bioD	Dethiobiotin synthetase
MEALZ_RS11360	MEALZ_2318	MALCv4_2318	malonyl-ACP O-methyltransferase BioC		Biotin biosynthesis protein BioC
MEALZ_RS11365	MEALZ_2319	MALCv4_2319	pimeloyl-ACP methyl ester esterase BioH	bioH	Carboxylesterase BioH
MEALZ_RS11370	MEALZ_2320	MALCv4_2320	8-amino-7-oxononanoate synthase	bioF	8-amino-7-oxononanoate synthase
MEALZ_RS11375	MEALZ_2321	MALCv4_2321	biotin synthase BioB	bioB	Biotin synthase
MEALZ_RS11380	MEALZ_2322	MALCv4_2322	ComF family protein		Phosphoribosyltransferase
MEALZ_RS11385	MEALZ_2323	MALCv4_2323	ATP-binding protein		Predicted ATPase %28AAA%2B superfamily%29
MEALZ_RS11390	MEALZ_2324	MALCv4_2324	J domain-containing protein		Heat shock protein DnaJ domain protein
MEALZ_RS00120	MEALZ_0023	MALCv4_0023	cAMP-activated global transcriptional regulator CRP	crp	Catabolite gene activator
MEALZ_RS21010	MEALZ_2325	MALCv4_2325	Sel1 repeat protein		putative Beta-lactamase
MEALZ_RS11400	MEALZ_2326	MALCv4_2326	dTDP-glucose 4,6-dehydratase	rfbB	dTDP-glucose 4%2C6 dehydratase
MEALZ_RS01225	MEALZ_0249	MALCv4_0249	EAL domain-containing protein		conserved protein of unknown function
MEALZ_RS11405	MEALZ_2327	MALCv4_2327	ABC transporter permease		conserved protein of unknown function%3B putative membrane protein
MEALZ_RS11410	MEALZ_2328	MALCv4_2328	ABC transporter ATP-binding protein		putative ABC transporter%2C ATPase
MEALZ_RS11415	MEALZ_2329	MALCv4_2329	PQQ-dependent catabolism-associated beta-propeller protein		conserved protein of unknown function%3B putative exported protein
MEALZ_RS11420	MEALZ_2330	MALCv4_2330	ABC transporter substrate-binding protein		conserved protein of unknown function%3B putative exported protein
MEALZ_RS11425	MEALZ_2332	MALCv4_2332	PilZ domain-containing protein		protein of unknown function
MEALZ_RS11435	MEALZ_2333	MALCv4_2333	hypothetical protein		protein of unknown function
MEALZ_RS11440	MEALZ_2334	MALCv4_2334	MOSC domain-containing protein		MOSC domain containing protein
MEALZ_RS11445	MEALZ_2335	MALCv4_2335	Na/Pi symporter		Na%2B/Picotransporter
MEALZ_RS11450	MEALZ_2336	MALCv4_2336	hypothetical protein		conserved protein of unknown function
MEALZ_RS01230	MEALZ_0250	MALCv4_0250	alpha/beta hydrolase		Predicted esterase of the alpha/beta hydrolase fold
MEALZ_RS11465	MEALZ_2337	MALCv4_2337	glutamine--tRNA ligase/YqeY domain fusion protein	glnS	glutamine tRNA synthetase %28Glutamine--tRNA ligase%29 %28GlnRS%29
MEALZ_RS11475	MEALZ_2339	MALCv4_2339	acetyl-CoA carboxylase biotin carboxylase subunit	accC	Biotin carboxylase %28Acetyl-CoA carboxylase subunit A%29 %28ACC%29
MEALZ_RS01235	MEALZ_0251	MALCv4_0251	sulfate ABC transporter ATP-binding protein	cysA	Sulfate/thiosulfate import ATP-binding protein CysA %28Sulfate-transporting ATPase%29
MEALZ_RS11480	MEALZ_2340	MALCv4_2340	sodium-extruding oxaloacetate decarboxylase subunit alpha	oadA	Oxaloacetate decarboxylase alpha chain
MEALZ_RS11485	MEALZ_2341	MALCv4_2341	L-threonylcarbamoyladenylate synthase		conserved protein of unknown function
MEALZ_RS11490	MEALZ_2342	MALCv4_2342	phosphate acetyltransferase	pta	Phosphate acetyltransferase
MEALZ_RS11500	MEALZ_2344	MALCv4_2344	hypothetical protein		conserved exported protein of unknown function
MEALZ_RS11505	MEALZ_2345	MALCv4_2345	efflux RND transporter permease subunit		Multidrug resistance protein
MEALZ_RS11510	MEALZ_2346	MALCv4_2346	efflux RND transporter periplasmic adaptor subunit		putative Efflux transporter%2C RND family%2C MFP subunit%2C AcrA/E family
MEALZ_RS22710	MEALZ_2347	MALCv4_2347	hypothetical protein		protein of unknown function
MEALZ_RS11515	MEALZ_2348	MALCv4_2348	type II toxin-antitoxin system mRNA interferase toxin, RelE/StbE family		putative toxin of toxin-antitoxin
MEALZ_RS11520	MEALZ_2349	MALCv4_2349	type II toxin-antitoxin system Phd/YefM family antitoxin		Prevent-host-death family protein
MEALZ_RS11530	MEALZ_2352	MALCv4_2352	N-acetylmuramidase domain-containing protein		protein of unknown function
MEALZ_RS11535	MEALZ_2353	MALCv4_2353	hypothetical protein		conserved membrane protein of unknown function
MEALZ_RS11540	MEALZ_2354	MALCv4_2354	patatin-like phospholipase family protein		membrane protein of unknown function
MEALZ_RS01245	MEALZ_0253	MALCv4_0253	sulfate ABC transporter permease subunit CysT	cysT	Sulfate transport system permease protein CysT
MEALZ_RS11545	MEALZ_2355	MALCv4_2355	TRAFs-binding domain-containing protein		conserved protein of unknown function
MEALZ_RS11550	MEALZ_2356	MALCv4_2356	hypothetical protein		Tetratricopeptide TPR_2 repeat protein %28fragment%29
MEALZ_RS11555	MEALZ_2358	MALCv4_2358	DUF2281 domain-containing protein		conserved protein of unknown function
MEALZ_RS11560	MEALZ_2359	MALCv4_2359	hypothetical protein		conserved exported protein of unknown function
MEALZ_RS11565	MEALZ_2361	MALCv4_2361	hypothetical protein		protein of unknown function
MEALZ_RS11570	MEALZ_2362	MALCv4_2362	transposase		conserved protein of unknown function
MEALZ_RS11575	MEALZ_2363	MALCv4_2363	AIPR family protein		conserved protein of unknown function
MEALZ_RS11590	MEALZ_2367	MALCv4_2367	hypothetical protein		protein of unknown function
MEALZ_RS11600	MEALZ_2368	MALCv4_2368	hypothetical protein		protein of unknown function
MEALZ_RS11605	MEALZ_2369	MALCv4_2369	aminotransferase class V-fold PLP-dependent enzyme	iscS	fragment of Cysteine desulfurase %28part 2%29
MEALZ_RS23630	MEALZ_2370	MALCv4_2370	aminotransferase class V-fold PLP-dependent enzyme	iscS	fragment of Cysteine desulfurase %28part 1%29
MEALZ_RS11610	MEALZ_2371	MALCv4_2371	Fe-S cluster assembly protein NifU		Nitrogen fixation protein nifU %28modular protein%29
MEALZ_RS01250	MEALZ_0254	MALCv4_0254	sulfate ABC transporter substrate-binding protein	sbp	Sulfate-binding protein precursor %28Sulfate starvation-induced protein 2%29 %28SSI2%29
MEALZ_RS21940	MEALZ_2372	MALCv4_2372	nitrogen fixation protein NifZ		protein of unknown function
MEALZ_RS11620	MEALZ_2373	MALCv4_2373	TOBE domain-containing protein	modE	Molybdenum transport protein ModE
MEALZ_RS11625	MEALZ_2374	MALCv4_2374	alginate export family protein		conserved exported protein of unknown function
MEALZ_RS11635	MEALZ_2376	MALCv4_2376	molybdate ABC transporter substrate-binding protein	modA	Molybdate-binding periplasmic protein precursor
MEALZ_RS11640	MEALZ_2377	MALCv4_2377	molybdate ABC transporter substrate-binding protein		ABC transporter%2C periplasmic protein%3B molybdate transporter
MEALZ_RS11645	MEALZ_2378	MALCv4_2378	molybdate ABC transporter permease subunit	modB	ABC transporter%2C permease%3B molybdate transporter
MEALZ_RS11650	MEALZ_2379	MALCv4_2379	molybdenum ABC transporter ATP-binding protein	modC	Molybdenum import ATP-binding protein ModC
MEALZ_RS11655	MEALZ_2381	MALCv4_2381	nucleoside triphosphate pyrophosphohydrolase	mazG	Nucleoside triphosphate pyrophosphohydrolase
MEALZ_RS11660	MEALZ_2382	MALCv4_2382	carbohydrate kinase family protein	pkfB	Carbohydrate kinase
MEALZ_RS01255	MEALZ_0255	MALCv4_0255	alginate export family protein		conserved exported protein of unknown function
MEALZ_RS11665	MEALZ_2383	MALCv4_2383	diacylglycerol kinase	dgkA	diacylglycerol kinase %28DAGK%29 %28Diglyceride kinase%29 %28DGK%29
MEALZ_RS11670	MEALZ_2385	MALCv4_2385	glycine cleavage system protein GcvH	gcvH	Glycine cleavage system H protein
MEALZ_RS11675	MEALZ_2386	MALCv4_2386	efflux RND transporter periplasmic adaptor subunit		conserved protein of unknown function
MEALZ_RS11680	MEALZ_2387	MALCv4_2387	efflux RND transporter permease subunit		RND efflux transporter%2C HME family%2C translocase subunit
MEALZ_RS21015	MEALZ_2388	MALCv4_2388	methyl-accepting chemotaxis protein		Methyl-accepting chemotaxis protein
MEALZ_RS11695	MEALZ_2390	MALCv4_2390	response regulator		Response regulator receiver modulated metal dependent phosphohydrolase
MEALZ_RS21125	MEALZ_0256	MALCv4_0256	YezD family protein		protein of unknown function
MEALZ_RS11705	MEALZ_2392	MALCv4_2392	fused MFS/spermidine synthase		conserved membrane protein of unknown function
MEALZ_RS11710	MEALZ_2393	MALCv4_2393	DUF5020 family protein		conserved exported protein of unknown function
MEALZ_RS11720	MEALZ_2395	MALCv4_2395	glycine zipper family protein		conserved protein of unknown function
MEALZ_RS11725	MEALZ_2396	MALCv4_2396	cation:proton antiporter		membrane protein of unknown function
MEALZ_RS01260	MEALZ_0257	MALCv4_0257	acyl-CoA dehydrogenase family protein		Acyl-CoA dehydrogenase domain protein
MEALZ_RS11730	MEALZ_2397	MALCv4_2397	hypothetical protein		membrane protein of unknown function
MEALZ_RS11735	MEALZ_2398	MALCv4_2398	putative transporter		conserved membrane protein of unknown function
MEALZ_RS11740	MEALZ_2399	MALCv4_2399	zinc metalloprotease HtpX		Peptidase%2C M48 family
MEALZ_RS11745	MEALZ_2400	MALCv4_2400	tRNA threonylcarbamoyladenosine dehydratase		UBA/THIF-type NAD/FAD binding protein
MEALZ_RS11750	MEALZ_2401	MALCv4_2401	TatD family hydrolase		putative TatD-related DNase
MEALZ_RS11755	MEALZ_2402	MALCv4_2402	cysteine synthase A	cysK	cysteine synthase %28O-acetylserine sulfhydrolase%29
MEALZ_RS11760	MEALZ_2403	MALCv4_2403	histidine triad nucleotide-binding protein		conserved protein of unknown function
MEALZ_RS11765	MEALZ_2404	MALCv4_2404	recombination mediator RecR	recR	Recombination protein RecR
MEALZ_RS11770	MEALZ_2405	MALCv4_2405	YbaB/EbfC family nucleoid-associated protein		conserved hypothetical protein
MEALZ_RS11775	MEALZ_2406	MALCv4_2406	DNA polymerase III subunit gamma/tau	dnaX	DNA polymerase III subunit tau
MEALZ_RS01265	MEALZ_0258	MALCv4_0258	amino acid adenylation domain-containing protein		putative Amino acid adenyltransferase
MEALZ_RS21200	MEALZ_RS21200	MALCv4_miscRNA7	signal recognition particle sRNA small type
MEALZ_RS11780	MEALZ_2408	MALCv4_2408	hypothetical protein		protein of unknown function
MEALZ_RS11785	MEALZ_2409	MALCv4_2409	ATP-binding protein		Integral membrane sensor signal transduction histidine kinase
MEALZ_RS11790	MEALZ_2410	MALCv4_2410	response regulator transcription factor		putative Transcriptional regulator%2C LuxR family protein
MEALZ_RS11795	MEALZ_2411	MALCv4_2411	TetR/AcrR family transcriptional regulator		Transcriptional regulator%2C TetR family
MEALZ_RS11800	MEALZ_2412	MALCv4_2412	TolC family protein		Outer membrane efflux protein
MEALZ_RS11805	MEALZ_2413	MALCv4_2413	efflux RND transporter periplasmic adaptor subunit		Efflux transporter%2C RND family%2C MFP subunit
MEALZ_RS11810	MEALZ_2414	MALCv4_2414	efflux RND transporter permease subunit		RND transporter%2C HAE1/HME family%2C permease protein
MEALZ_RS11825	MEALZ_2417	MALCv4_2417	sensor histidine kinase		Integral membrane sensor signal transduction histidine kinase
MEALZ_RS11830	MEALZ_2418	MALCv4_2418	response regulator		Putative transcriptional regulatory protein TctD
MEALZ_RS01270	MEALZ_0259	MALCv4_0259	hypothetical protein		protein of unknown function
MEALZ_RS11835	MEALZ_2420	MALCv4_2420	carbonate dehydratase	can	Carbonic anhydrase 2 %28Carbonate dehydratase 2%29
MEALZ_RS11840	MEALZ_2421	MALCv4_2421	SulP family inorganic anion transporter		Sulphate transporter
MEALZ_RS11845	MEALZ_2422	MALCv4_2422	cation-transporting P-type ATPase	pma	Cation-transporting ATPase pma1
MEALZ_RS11860	MEALZ_2425	MALCv4_2425	methenyltetrahydromethanopterin cyclohydrolase	mch	N%285%29%2CN%2810%29-methenyltetrahydromethanopterin cyclohydrolase %28methenyl-H4MPT cyclohydrolase%29
MEALZ_RS11865	MEALZ_2426	MALCv4_2426	RimK family alpha-L-glutamate ligase		Conserved protein %28Orf5%29 involved in biosynthesis of tetrahydromethanopterin
MEALZ_RS11870	MEALZ_2427	MALCv4_2427	triphosphoribosyl-dephospho-CoA synthase		conserved protein %28Orf7%29 involved in tetrahydromethanopterin-dependent formaldehyde oxidation
MEALZ_RS11875	MEALZ_2428	MALCv4_2428	formaldehyde-activating enzyme	fae	formaldehyde-activating enzyme
MEALZ_RS01275	MEALZ_0260	MALCv4_0260	phosphopantetheine-binding protein		conserved protein of unknown function
MEALZ_RS11885	MEALZ_2431	MALCv4_2431	penicillin acylase family protein		Peptidase S45 penicillin amidase
MEALZ_RS11890	MEALZ_2432	MALCv4_2432	HisA/HisF-related TIM barrel protein		Histidine biosynthesis protein
MEALZ_RS11895	MEALZ_2433	MALCv4_2433	ATP-grasp domain-containing protein		conserved protein of unknown function
MEALZ_RS11900	MEALZ_2434	MALCv4_2434	hypothetical protein		Conserved protein %28Orf9%29 involved in biosynthesis of tetrahydromethanopterin
MEALZ_RS11905	MEALZ_2435	MALCv4_2435	response regulator transcription factor		protein of unknown function
MEALZ_RS11910	MEALZ_2436	MALCv4_2436	alanine racemase	alr	Alanine racemase
MEALZ_RS01280	MEALZ_0261	MALCv4_0261	NAD(P)/FAD-dependent oxidoreductase		Monooxygenase FAD-binding
MEALZ_RS11920	MEALZ_2438	MALCv4_2438	tryptophan--tRNA ligase		Tryptophanyl-tRNA synthetase
MEALZ_RS11930	MEALZ_2440	MALCv4_2440	6-carboxytetrahydropterin synthase		conserved protein of unknown function
MEALZ_RS11935	MEALZ_2441	MALCv4_2441	DUF1249 domain-containing protein		conserved protein of unknown function
MEALZ_RS11940	MEALZ_2442	MALCv4_2442	CerR family C-terminal domain-containing protein		Transcriptional regulator%2C TetR family
MEALZ_RS11945	MEALZ_2443	MALCv4_2443	efflux transporter outer membrane subunit		putative outer membrane efflux protein %28OprM-family protein%29
MEALZ_RS11950	MEALZ_2444	MALCv4_2444	efflux RND transporter periplasmic adaptor subunit		putative Efflux transporter%2C RND family%2C MFP subunit
MEALZ_RS11955	MEALZ_2445	MALCv4_2445	efflux RND transporter permease subunit		Acriflavin resistance protein
MEALZ_RS11960	MEALZ_2446	MALCv4_2446	hypothetical protein		protein of unknown function
MEALZ_RS01285	MEALZ_0262	MALCv4_0262	beta-ketoacyl-ACP synthase		Beta-ketoacyl synthase
MEALZ_RS11965	MEALZ_2447	MALCv4_2447	ATP-binding protein		Peptidase S16 lon domain protein
MEALZ_RS11970	MEALZ_2448	MALCv4_2448	EAL domain-containing protein		Sensory box protein %28fragment%29
MEALZ_RS11975	MEALZ_2449	MALCv4_2449	PAS domain-containing protein		protein of unknown function
MEALZ_RS11980	MEALZ_2450	MALCv4_2450	response regulator		Response regulator receiver
MEALZ_RS21025	MEALZ_2451	MALCv4_2451	EAL domain-containing protein		putative Diguanylate cyclase
MEALZ_RS01290	MEALZ_0263	MALCv4_0263	hotdog family protein		Beta-hydroxyacyl-%28Acyl-carrier-protein%29 dehydratase FabA/FabZ %28fragment%29
MEALZ_RS11990	MEALZ_2452	MALCv4_2452	PAS domain-containing protein		putative chemotaxis protein%2C methyltransferase domain CheR
MEALZ_RS21030	MEALZ_2454	MALCv4_2454	PAS domain S-box protein		Multi-sensor hybrid histidine kinase %28modular protein%29
MEALZ_RS01295	MEALZ_0264	MALCv4_0264	3-oxoacyl-ACP reductase FabG	fabG	3-oxoacyl-%28Acyl carrier protein%29 reductase
MEALZ_RS12005	MEALZ_2455	MALCv4_2455	two-component system response regulator		Response regulator receiver modulated metal dependent phosphohydrolase
MEALZ_RS12010	MEALZ_2456	MALCv4_2456	L-threonine 3-dehydrogenase		conserved protein of unknown function
MEALZ_RS12015	MEALZ_2457	MALCv4_2457	aminotransferase class I/II-fold pyridoxal phosphate-dependent enzyme		8-amino-7-oxononanoate synthase
MEALZ_RS12020	MEALZ_2458	MALCv4_2458	hypothetical protein		conserved protein of unknown function
MEALZ_RS12025	MEALZ_2459	MALCv4_2459	cob(I)yrinic acid a,c-diamide adenosyltransferase	cobO	Cob%28I%29yrinic acid a%2Cc-diamide adenosyltransferase
MEALZ_RS12030	MEALZ_2460	MALCv4_2460	alpha/beta fold hydrolase		Alpha/beta hydrolase fold protein
MEALZ_RS12040	MEALZ_2462	MALCv4_2462	phosphate/phosphite/phosphonate ABC transporter substrate-binding protein		ABC-type phosphate/phosphonate transport system periplasmic component
MEALZ_RS12050	MEALZ_2464	MALCv4_2464	roadblock/LC7 domain-containing protein		conserved protein of unknown function
MEALZ_RS12055	MEALZ_2465	MALCv4_2465	hypothetical protein		conserved protein of unknown function
MEALZ_RS12060	MEALZ_2466	MALCv4_2466	ATP/GTP-binding protein		Small GTP-binding protein
MEALZ_RS12065	MEALZ_2467	MALCv4_2467	hypothetical protein		protein of unknown function
MEALZ_RS12070	MEALZ_2468	MALCv4_2468	hypothetical protein		protein of unknown function
MEALZ_RS12075	MEALZ_2469	MALCv4_2469	SPOR domain-containing protein		protein of unknown function
MEALZ_RS12085	MEALZ_2471	MALCv4_2471	methylthioribulose 1-phosphate dehydratase	mtnB	Methylthioribulose-1-phosphate dehydratase
MEALZ_RS12090	MEALZ_2472	MALCv4_2472	acireductone dioxygenase	mtnD	Acireductone dioxygenase
MEALZ_RS12095	MEALZ_2473	MALCv4_2473	acireductone synthase	mtnC	Enolase-phosphatase E1
MEALZ_RS01305	MEALZ_0266	MALCv4_0266	1-phosphofructokinase family hexose kinase		putative 1-phosphofructokinase
MEALZ_RS12100	MEALZ_2474	MALCv4_2474	FlgO family outer membrane protein		exported protein of unknown function
MEALZ_RS12105	MEALZ_2475	MALCv4_2475	L,D-transpeptidase family protein		ErfK/YbiS/YcfS/YnhG family protein
MEALZ_RS21035	MEALZ_2476	MALCv4_2476	D-Ala-D-Ala carboxypeptidase family metallohydrolase		Peptidase M15A
MEALZ_RS12120	MEALZ_2477	MALCv4_2477	MarC family protein		Multiple antibiotic resistance %28MarC%29-related protein
MEALZ_RS12125	MEALZ_2478	MALCv4_2478	hypothetical protein		protein of unknown function
MEALZ_RS12135	MEALZ_2480	MALCv4_2480	TrkA family potassium uptake protein		putative Ktr system potassium uptake protein
MEALZ_RS12145	MEALZ_2483	MALCv4_2483	TrkH family potassium uptake protein	trkH	Ktr system potassium uptake protein H
MEALZ_RS01310	MEALZ_0267	MALCv4_0267	hypothetical protein		conserved protein of unknown function
MEALZ_RS12150	MEALZ_2484	MALCv4_2484	Trk system potassium transporter TrkA	trkA	Trk system potassium uptake protein A
MEALZ_RS12155	MEALZ_2485	MALCv4_2485	fused response regulator/phosphatase		putative two-component response regulator %28fragment%29
MEALZ_RS12160	MEALZ_2486	MALCv4_2486	putative metalloprotease CJM1_0395 family protein		conserved protein of unknown function
MEALZ_RS12165	MEALZ_2487	MALCv4_2487	DUF87 domain-containing protein		conserved protein of unknown function
MEALZ_RS12170	MEALZ_2488	MALCv4_2488	FeoC-like transcriptional regulator		conserved protein of unknown function
MEALZ_RS12175	MEALZ_2489	MALCv4_2489	Fe(2+) transporter permease subunit FeoB	feoB	Ferrous iron transport protein B
MEALZ_RS12180	MEALZ_2490	MALCv4_2490	FeoA family protein	feoA	Ferrous iron transport protein A
MEALZ_RS12185	MEALZ_2491	MALCv4_2491	LapA family protein		protein of unknown function
MEALZ_RS12190	MEALZ_2492	MALCv4_2492	integration host factor subunit beta	ihfB	Integration host factor subunit beta %28IHF-beta%29
MEALZ_RS12195	MEALZ_2493	MALCv4_2493	30S ribosomal protein S1	rpsA	30S ribosomal subunit protein S1
MEALZ_RS12200	MEALZ_2494	MALCv4_2494	(d)CMP kinase	cmk	Cytidylate kinase %28CK%29 %28Cytidine monophosphate kinase%29 %28CMP kinase%29
MEALZ_RS12205	MEALZ_2495	MALCv4_2495	3-phosphoshikimate 1-carboxyvinyltransferase	aroA	3-enolpyruvylshikimate-5-phosphate synthetase
MEALZ_RS12210	MEALZ_2496	MALCv4_2496	prephenate dehydrogenase/arogenate dehydrogenase family protein	tyrA	Prephenate dehydrogenase %28PDH%29
MEALZ_RS12215	MEALZ_2497	MALCv4_2497	histidinol-phosphate transaminase	hisC	Histidinol-phosphate aminotransferase %28Imidazole acetol-phosphate transaminase%29
MEALZ_RS12220	MEALZ_2498	MALCv4_2498	prephenate dehydratase	pheA	bifunctional P-protein %5BIncludes: Chorismate mutase %28CM%29%3B Prephenate dehydratase %28PDT%29%5D
MEALZ_RS01315	MEALZ_0268	MALCv4_0268	diguanylate cyclase		putative sensory transduction system regulatory protein
MEALZ_RS12225	MEALZ_2499	MALCv4_2499	3-phosphoserine/phosphohydroxythreonine transaminase	serC	Phosphoserine aminotransferase %28Phosphohydroxythreonine aminotransferase%29 %28PSAT%29
MEALZ_RS12230	MEALZ_2500	MALCv4_2500	DNA gyrase subunit A	gyrA	DNA gyrase subunit A
MEALZ_RS12240	MEALZ_2501	MALCv4_2501	hypothetical protein		conserved protein of unknown function
MEALZ_RS12245	MEALZ_2502	MALCv4_2502	oxygen-independent coproporphyrinogen III oxidase	hemN	Oxygen-independent coproporphyrinogen III oxidase %28Coproporphyrinogenase%29 %28Coprogen oxidase%29
MEALZ_RS12250	MEALZ_2503	MALCv4_2503	c-type cytochrome biogenesis protein CcmI		Cytochrome c-type biogenesis protein CcmI
MEALZ_RS12255	MEALZ_2504	MALCv4_2504	cytochrome c-type biogenesis protein CcmH		Cytochrome C biogenesis protein
MEALZ_RS12265	MEALZ_2506	MALCv4_2506	DsbE family thiol:disulfide interchange protein	dsbE	Thiol:disulfide interchange protein DsbE
MEALZ_RS12270	MEALZ_2507	MALCv4_2507	heme lyase CcmF/NrfE family subunit	cycK	cytochrome c-type biogenesis protein CycK%3B heme lyase
MEALZ_RS12280	MEALZ_2509	MALCv4_2509	heme exporter protein CcmD		Heme exporter protein CcmD
MEALZ_RS12285	MEALZ_2510	MALCv4_2510	heme ABC transporter permease	ccmC	heme exporter protein%2C cytochrome c-type biogenesis protein%3B ABC transporter%2C permease
MEALZ_RS12290	MEALZ_2511	MALCv4_2511	heme exporter protein CcmB	ccmB	heme exporter subunit %3B membrane component of ABC superfamily
MEALZ_RS12295	MEALZ_2512	MALCv4_2512	cytochrome c biogenesis heme-transporting ATPase CcmA	ccmA	heme export protein%2C cytochrome C-type biogenesis ccmA
MEALZ_RS23460	MEALZ_2513	MALCv4_2513	hypothetical protein		conserved membrane protein of unknown function
MEALZ_RS12305	MEALZ_2514	MALCv4_2514	glycoside hydrolase family 94 protein		putative phosphorylase%2C carbohydrate binding
MEALZ_RS23250	MEALZ_0269	MALCv4_0269	DUF72 domain-containing protein		conserved protein of unknown function
MEALZ_RS01325	MEALZ_0270	MALCv4_0270	RtcB family protein		conserved protein of unknown function
MEALZ_RS21980	MEALZ_2515	MALCv4_2515	DUF3096 domain-containing protein		conserved protein of unknown function
MEALZ_RS12315	MEALZ_2516	MALCv4_2516	hypothetical protein		conserved exported protein of unknown function
MEALZ_RS12325	MEALZ_2517	MALCv4_2517	polysaccharide deacetylase family protein		putative glycoside hydrolase/deacetylase
MEALZ_RS12330	MEALZ_2519	MALCv4_2519	hypothetical protein		conserved protein of unknown function
MEALZ_RS23060	MEALZ_2520	MALCv4_2520	TRL-like family protein		conserved protein of unknown function
MEALZ_RS12345	MEALZ_2521	MALCv4_2521	lipid A biosynthesis acyltransferase		Lipid A biosynthesis acyltransferase
MEALZ_RS12350	MEALZ_2522	MALCv4_2522	glycosyltransferase family 2 protein		Glycosyl transferase family 2
MEALZ_RS12355	MEALZ_2523	MALCv4_2523	squalene--hopene cyclase	shc	putative squalene--hopene cyclase
MEALZ_RS01330	MEALZ_0271	MALCv4_0271	archease		conserved protein of unknown function
MEALZ_RS12360	MEALZ_2524	MALCv4_2524	Crp/Fnr family transcriptional regulator		putative Bacterial regulatory protein%2C Crp
MEALZ_RS12365	MEALZ_2525	MALCv4_2525	Crp/Fnr family transcriptional regulator		Cyclic nucleotide-binding domain %28CNMP-BD%29 protein
MEALZ_RS12370	MEALZ_2526	MALCv4_2526	PAS domain-containing protein		Signal transduction histidine kinase %28fragment%29
MEALZ_RS12380	MEALZ_2527	MALCv4_2527	alpha/beta hydrolase	cpo	putative non-heme haloperoxidase%2C alpha/beta hydrolase fold
MEALZ_RS12385	MEALZ_2528	MALCv4_2528	sorbosone dehydrogenase family protein	sndH	L-sorbosone dehydrogenase
MEALZ_RS23465	MEALZ_2529	MALCv4_2529	CsbD family protein		conserved protein of unknown function%3B putative CsbD-like domain
MEALZ_RS12400	MEALZ_2530	MALCv4_2530	CsbD family protein		putative stress response protein CsbD-like
MEALZ_RS12405	MEALZ_2532	MALCv4_2532	AI-2E family transporter		conserved membrane protein of unknown function
MEALZ_RS12410	MEALZ_2533	MALCv4_2533	OmpA family protein		putative OmpA/MotB domain protein
MEALZ_RS01335	MEALZ_0272	MALCv4_0272	FAD/NAD(P)-binding oxidoreductase	SQRDL	Sulfide:quinone oxidoreductase%2C mitochondrial
MEALZ_RS12415	MEALZ_2534	MALCv4_2534	DUF4398 domain-containing protein		conserved exported protein of unknown function
MEALZ_RS12420	MEALZ_2536	MALCv4_2536	sterol desaturase family protein		Fatty acid hydroxylase
MEALZ_RS12425	MEALZ_2537	MALCv4_2537	hypothetical protein		exported protein of unknown function
MEALZ_RS12435	MEALZ_2538	MALCv4_2538	alpha-glucan family phosphorylase		conserved protein of unknown function
MEALZ_RS12440	MEALZ_2539	MALCv4_2539	EAL domain-containing protein		Diguanylate cyclase/phosphodiesterase with PAS/PAC sensor%28S%29
MEALZ_RS12445	MEALZ_2540	MALCv4_2540	PAS domain-containing protein		MCP methyltransferase/methylesterase%2C CheR/CheB
MEALZ_RS01340	MEALZ_0273	MALCv4_0273	hypothetical protein		protein of unknown function
MEALZ_RS12450	MEALZ_2541	MALCv4_2541	DUF1207 domain-containing protein		conserved exported protein of unknown function
MEALZ_RS01345	MEALZ_0274	MALCv4_0274	cytochrome ubiquinol oxidase subunit I	cydA	Cytochrome d ubiquinol oxidase subunit 1 %28Cytochrome d ubiquinol oxidase subunit I%29 %28Cytochrome bd-I oxidase subunit I%29
MEALZ_RS12460	MEALZ_2543	MALCv4_2543	OmpA family protein		OmpA/MotB domain protein
MEALZ_RS12465	MEALZ_2544	MALCv4_2544	hypothetical protein		protein of unknown function
MEALZ_RS12475	MEALZ_2548	MALCv4_2548	HPF/RaiA family ribosome-associated protein		conserved protein of unknown function
MEALZ_RS12480	MEALZ_2550	MALCv4_2550	hypothetical protein		conserved membrane protein of unknown function
MEALZ_RS12485	MEALZ_2551	MALCv4_2551	BON domain-containing protein		Transport-associated protein
MEALZ_RS12490	MEALZ_2552	MALCv4_2552	hypothetical protein		conserved protein of unknown function
MEALZ_RS12495	MEALZ_2553	MALCv4_2553	DUF2383 domain-containing protein		conserved protein of unknown function
MEALZ_RS12500	MEALZ_2554	MALCv4_2554	DUF2892 domain-containing protein		conserved protein of unknown function
MEALZ_RS12505	MEALZ_2555	MALCv4_2555	EF-hand domain-containing protein		conserved protein of unknown function
MEALZ_RS12510	MEALZ_2556	MALCv4_2556	DUF2254 domain-containing protein		conserved membrane protein of unknown function
MEALZ_RS12515	MEALZ_2557	MALCv4_2557	YihY/virulence factor BrkB family protein		Putative ribonuclease BN
MEALZ_RS12520	MEALZ_2558	MALCv4_2558	hypothetical protein		conserved protein of unknown function
MEALZ_RS12525	MEALZ_2560	MALCv4_2560	DUF2171 domain-containing protein		conserved protein of unknown function
MEALZ_RS01350	MEALZ_0275	MALCv4_0275	cytochrome d ubiquinol oxidase subunit II	cydB	Cytochrome d ubiquinol oxidase subunit 2 %28Cytochrome d ubiquinol oxidase subunit II%29 %28Cytochrome bd-I oxidase subunit II%29
MEALZ_RS12540	MEALZ_2563	MALCv4_2563	DUF502 domain-containing protein		conserved protein of unknown function
MEALZ_RS12550	MEALZ_2565	MALCv4_2565	catalase	katE	catalase hydroperoxidase II
MEALZ_RS12560	MEALZ_2568	MALCv4_2568	DUF883 family protein		conserved protein of unknown function
MEALZ_RS12565	MEALZ_2569	MALCv4_2569	hemerythrin domain-containing protein		Conserved hypothetical protein
MEALZ_RS12570	MEALZ_2570	MALCv4_2570	BON domain-containing protein		Transport-associated protein
MEALZ_RS12575	MEALZ_2571	MALCv4_2571	hypothetical protein		conserved protein of unknown function
MEALZ_RS12580	MEALZ_2572	MALCv4_2572	phosphoketolase family protein	xfp2	D-xylulose 5-phosphate/D-fructose 6-phosphate phosphoketolase
MEALZ_RS12585	MEALZ_2573	MALCv4_2573	HAD-IC family P-type ATPase		Calcium-transporting ATPase %28modular protein%29
MEALZ_RS21130	MEALZ_0276	MALCv4_0276	cytochrome bd-I oxidase subunit CydX		exported protein of unknown function
MEALZ_RS12590	MEALZ_2574	MALCv4_2574	PRC-barrel domain-containing protein		PRC-barrel domain protein
MEALZ_RS12595	MEALZ_2576	MALCv4_2576	DUF302 domain-containing protein		conserved protein of unknown function
MEALZ_RS12610	MEALZ_2580	MALCv4_2580	CsbD family protein		Conserved hypothetical protein%2C putative stress response protein
MEALZ_RS12625	MEALZ_2583	MALCv4_2583	BON domain-containing protein		putative Transport-associated protein
MEALZ_RS12630	MEALZ_2584	MALCv4_2584	hypothetical protein		conserved protein of unknown function
MEALZ_RS12635	MEALZ_2585	MALCv4_2585	DUF883 family protein		conserved protein of unknown function
MEALZ_RS12640	MEALZ_2586	MALCv4_2586	phage holin family protein		conserved protein of unknown function
MEALZ_RS12645	MEALZ_2587	MALCv4_2587	hypothetical protein		conserved protein of unknown function
MEALZ_RS12650	MEALZ_2588	MALCv4_2588	hypothetical protein		conserved hypothetical protein%3B putative membrane protein
MEALZ_RS22730	MEALZ_2589	MALCv4_2589	lmo0937 family membrane protein		conserved hypothetical protein%3B putative exported protein
MEALZ_RS12655	MEALZ_2590	MALCv4_2590	CsbD family protein		conserved protein of unknown function
MEALZ_RS12660	MEALZ_2591	MALCv4_2591	translation initiation factor IF-1	infA	Translation initiation factor IF-1
MEALZ_RS12665	MEALZ_2592	MALCv4_2592	ATP-dependent Clp protease ATP-binding subunit ClpA	clpA	ATP-dependent Clp protease ATP-binding subunit ClpA
MEALZ_RS12670	MEALZ_2593	MALCv4_2593	ATP-dependent Clp protease adapter ClpS	clpS	ATP-dependent Clp protease adapter protein ClpS
MEALZ_RS12675	MEALZ_2594	MALCv4_2594	NUDIX hydrolase		putative hydrolase %28Nudix family%29
MEALZ_RS12680	MEALZ_2595	MALCv4_2595	tRNA 2-thiouridine(34) synthase MnmA	trmU	tRNA %285-methylaminomethyl-2-thiouridylate%29-methyltransferase
MEALZ_RS12685	MEALZ_2596	MALCv4_2596	adenylosuccinate lyase	purB	adenylosuccinate lyase
MEALZ_RS12690	MEALZ_2598	MALCv4_2598	tRNA preQ1(34) S-adenosylmethionine ribosyltransferase-isomerase QueA	queA	S-adenosylmethionine:tRNA ribosyltransferase-isomerase
MEALZ_RS12695	MEALZ_tRNA15	MALCv4_tRNA15	tRNA-Leu
MEALZ_RS12710	MEALZ_2601	MALCv4_2601	hypothetical protein		protein of unknown function
MEALZ_RS12715	MEALZ_2602	MALCv4_2602	PDDEXK nuclease domain-containing protein		conserved protein of unknown function %28fragment%29
MEALZ_RS12720	MEALZ_2604	MALCv4_2604	50S ribosome-binding GTPase		GTP-binding protein HSR1-related protein
MEALZ_RS12725	MEALZ_2605	MALCv4_2605	50S ribosome-binding GTPase		conserved protein of unknown function
MEALZ_RS12730	MEALZ_2606	MALCv4_2606	hypothetical protein		conserved exported protein of unknown function
MEALZ_RS12735	MEALZ_2607	MALCv4_2607	DUF2959 domain-containing protein		conserved protein of unknown function
MEALZ_RS12745	MEALZ_2610	MALCv4_2610	efflux RND transporter periplasmic adaptor subunit		Efflux transporter%2C RND family%2C MFP subunit
MEALZ_RS12750	MEALZ_2611	MALCv4_2611	CusA/CzcA family heavy metal efflux RND transporter	cusA	Cation efflux system protein CusA
MEALZ_RS12755	MEALZ_2612	MALCv4_2612	dihydrodipicolinate synthase family protein		putative dihydrodipicolinate synthase
MEALZ_RS12760	MEALZ_2613	MALCv4_2613	DUF1840 domain-containing protein		conserved protein of unknown function
MEALZ_RS12765	MEALZ_2614	MALCv4_2614	pyridoxamine 5'-phosphate oxidase family protein		putative pyridoxamine 5%27-phosphate oxidase%2C putative flavin-nucleotide-binding protein
MEALZ_RS01365	MEALZ_0278	MALCv4_0278	DUF853 family protein		putative ATPase
MEALZ_RS23065	MEALZ_2615	MALCv4_2615	hypothetical protein		protein of unknown function
MEALZ_RS12775	MEALZ_2616	MALCv4_2616	hypothetical protein		protein of unknown function
MEALZ_RS12780	MEALZ_2618	MALCv4_2618	hypothetical protein		exported protein of unknown function
MEALZ_RS12785	MEALZ_tRNA37	MALCv4_tRNA37	tRNA-Ser
MEALZ_RS12790	MEALZ_2620	MALCv4_2620	hydantoinase B/oxoprolinase family protein	OPLAH	5-oxoprolinase
MEALZ_RS12795	MEALZ_2621	MALCv4_2621	SAM-dependent chlorinase/fluorinase		conserved protein of unknown function
MEALZ_RS12800	MEALZ_2622	MALCv4_2622	tRNA 2-thiocytidine(32) synthetase TtcA	ttcA	tRNA 2-thiocytidine biosynthesis protein TtcA
MEALZ_RS12805	MEALZ_2623	MALCv4_2623	beta-ketoacyl-ACP synthase I	fabB	3-oxoacyl synthase
MEALZ_RS12810	MEALZ_2624	MALCv4_2624	3-hydroxyacyl-[acyl-carrier-protein] dehydratase FabA	fabA	beta-hydroxydecanoyl thioester dehydrase
MEALZ_RS12815	MEALZ_2625	MALCv4_2625	lytic transglycosylase domain-containing protein		Lytic transglycosylase catalytic
MEALZ_RS12820	MEALZ_2626	MALCv4_2626	ABC transporter ATP-binding protein		ABC transporter related protein
MEALZ_RS12825	MEALZ_2627	MALCv4_2627	PHP domain-containing protein	trpH	Protein trpH
MEALZ_RS12830	MEALZ_2628	MALCv4_2628	hypothetical protein		conserved protein of unknown function
MEALZ_RS12835	MEALZ_2629	MALCv4_2629	M14 family metallopeptidase		conserved protein of unknown function
MEALZ_RS12840	MEALZ_2630	MALCv4_2630	YcgN family cysteine cluster protein		conserved protein of unknown function
MEALZ_RS12845	MEALZ_2631	MALCv4_2631	exodeoxyribonuclease III	exoA	Exodeoxyribonuclease
MEALZ_RS12850	MEALZ_2632	MALCv4_2632	uracil-DNA glycosylase family protein		Uracil-DNA glycosylase superfamily
MEALZ_RS01370	MEALZ_0279	MALCv4_0279	MBL fold metallo-hydrolase		Rubredoxin-type Fe%28Cys%294 protein
MEALZ_RS20775	MEALZ_2637	MALCv4_2637	PAS domain S-box protein		putative Histidine kinase
MEALZ_RS12875	MEALZ_2638	MALCv4_2638	EAL domain-containing protein		putative Diguanylate cyclase
MEALZ_RS01375	MEALZ_0280	MALCv4_0280	heme-binding protein		conserved protein of unknown function%2C DUF336
MEALZ_RS12880	MEALZ_2639	MALCv4_2639	sulfurtransferase TusA family protein	tusA	Sulfurtransferase tusA homolog
MEALZ_RS12885	MEALZ_2640	MALCv4_2640	siroheme synthase CysG	cysG	Siroheme synthase %5BIncludes: Uroporphyrinogen-III C-methyltransferase %3B Precorrin-2 dehydrogenase %3B Sirohydrochlorin ferrochelatase%5D
MEALZ_RS12890	MEALZ_2641	MALCv4_2641	WD40 repeat domain-containing protein		putative WD40 domain protein
MEALZ_RS01380	MEALZ_0281	MALCv4_0281	class II fumarate hydratase	fumC	Fumarate hydratase class II %28fumarase C%29
MEALZ_RS12895	MEALZ_2642	MALCv4_2642	cytochrome c		conserved exported protein of unknown function
MEALZ_RS12900	MEALZ_2643	MALCv4_2643	hypothetical protein		conserved protein of unknown function
MEALZ_RS12905	MEALZ_2644	MALCv4_2644	argininosuccinate synthase	argG	argininosuccinate synthase %28citrulline-aspartate ligase%29
MEALZ_RS12910	MEALZ_2645	MALCv4_2645	GIY-YIG nuclease family protein		Excinuclease ABC%2C C subunit domain protein
MEALZ_RS12925	MEALZ_2647	MALCv4_2647	CRISPR system precrRNA processing endoribonuclease RAMP protein Cas6		conserved protein of unknown function
MEALZ_RS12930	MEALZ_2648	MALCv4_2648	Re/Si-specific NAD(P)(+) transhydrogenase subunit alpha	pntA	pyridine nucleotide transhydrogenase%2C alpha subunit
MEALZ_RS12940	MEALZ_2650	MALCv4_2650	response regulator		Response regulator receiver modulated metal dependent phosphohydrolase
MEALZ_RS12945	MEALZ_2651	MALCv4_2651	serine hydrolase domain-containing protein	estB	putative esterase
MEALZ_RS12950	MEALZ_2652	MALCv4_2652	transporter substrate-binding domain-containing protein		putative extracellular solute-binding protein
MEALZ_RS12955	MEALZ_2653	MALCv4_2653	transporter substrate-binding domain-containing protein		putative extracellular solute-binding protein
MEALZ_RS01385	MEALZ_0282	MALCv4_0282	ferritin-like domain-containing protein		Ferritin Dps family protein
MEALZ_RS12960	MEALZ_2654	MALCv4_2654	ATP-binding protein		putative Histidine kinase
MEALZ_RS12970	MEALZ_2656	MALCv4_2656	glycoside hydrolase family 57		Glycoside hydrolase family 57
MEALZ_RS12975	MEALZ_2657	MALCv4_2657	hypothetical protein		conserved protein of unknown function
MEALZ_RS12980	MEALZ_2658	MALCv4_2658	alpha-ketoglutarate-dependent dioxygenase AlkB		2OG-Fe%28II%29 oxygenase
MEALZ_RS12985	MEALZ_2659	MALCv4_2659	EAL domain-containing protein		PAS sensor diguanylate cyclase and phophodiesterase
MEALZ_RS01390	MEALZ_0283	MALCv4_0283	DNA/RNA non-specific endonuclease		DNA/RNA non-specific endonuclease
MEALZ_RS12990	MEALZ_2660	MALCv4_2660	M18 family aminopeptidase	apeB	putative M18 family aminopeptidase 2
MEALZ_RS12995	MEALZ_2661	MALCv4_2661	peptide-methionine (R)-S-oxide reductase MsrB	msrB	Peptide methionine sulfoxide reductase MsrB %28Peptide- methionine %28R%29-S-oxide reductase%29
MEALZ_RS13000	MEALZ_2662	MALCv4_2662	O-acetyl-ADP-ribose deacetylase		conserved protein of unknown function
MEALZ_RS13005	MEALZ_2663	MALCv4_2663	OadG family protein		Sodium pump decarboxylase%2C gamma subunit
MEALZ_RS13010	MEALZ_2664	MALCv4_2664	O-antigen ligase family protein		membrane protein of unknown function
MEALZ_RS13015	MEALZ_2665	MALCv4_2665	branched-chain amino acid transaminase	ilvE	Branched-chain-amino-acid aminotransferase %28BCAT%29
MEALZ_RS13020	MEALZ_2666	MALCv4_2666	bifunctional [glutamate--ammonia ligase]-adenylyl-L-tyrosine phosphorylase/[glutamate--ammonia-ligase] adenylyltransferase	glnE	Glutamate-ammonia-ligase adenylyltransferase
MEALZ_RS13025	MEALZ_2667	MALCv4_2667	ABC transporter permease	yadH	Inner membrane transport permease yadH
MEALZ_RS13030	MEALZ_2668	MALCv4_2668	ABC transporter ATP-binding protein		ABC transporter%2C ATP-binding protein
MEALZ_RS01395	MEALZ_0284	MALCv4_0284	alpha/beta-hydrolase family protein		conserved membrane protein of unknown function
MEALZ_RS13035	MEALZ_2669	MALCv4_2669	exopolyphosphatase	ppx	Exopolyphosphatase
MEALZ_RS13040	MEALZ_2670	MALCv4_2670	hypothetical protein		conserved exported protein of unknown function
MEALZ_RS13045	MEALZ_2671	MALCv4_2671	cytochrome-c peroxidase		Filamentous hemagglutinin family outer membrane protein
MEALZ_RS13050	MEALZ_2672	MALCv4_2672	flavin reductase family protein		Flavin reductase domain protein FMN-binding
MEALZ_RS13065	MEALZ_2676	MALCv4_2676	MerR family transcriptional regulator		putative chaperone-modulator protein CbpM
MEALZ_RS13070	MEALZ_2677	MALCv4_2677	DnaJ domain-containing protein	cbpA	curved DNA-binding protein
MEALZ_RS13075	MEALZ_2678	MALCv4_2678	succinate dehydrogenase assembly factor 2		conserved protein of unknown function
MEALZ_RS13080	MEALZ_2679	MALCv4_2679	succinate dehydrogenase iron-sulfur subunit	sdhB	succinate dehydrogenase %28ubiquinone%29%2C Fe-S protein
MEALZ_RS13085	MEALZ_2680	MALCv4_2680	succinate dehydrogenase flavoprotein subunit	sdhA	succinate dehydrogenase%2C flavoprotein subunit
MEALZ_RS13090	MEALZ_2681	MALCv4_2681	succinate dehydrogenase, hydrophobic membrane anchor protein		Succinate dehydrogenase%2C hydrophobic membrane anchor protein
MEALZ_RS13095	MEALZ_2682	MALCv4_2682	succinate dehydrogenase, cytochrome b556 subunit	sdhC	Succinate dehydrogenase cytochrome b556 subunit
MEALZ_RS22030	MEALZ_2683	MALCv4_2683	DUF1674 domain-containing protein		conserved protein of unknown function
MEALZ_RS13100	MEALZ_2684	MALCv4_2684	GGDEF domain-containing protein		Diguanylate cyclase
MEALZ_RS13105	MEALZ_2685	MALCv4_2685	hypothetical protein		conserved protein of unknown function
MEALZ_RS13110	MEALZ_2686	MALCv4_2686	asparagine synthase-related protein		Asparagine synthase %28Glutamine-hydrolyzing%29
MEALZ_RS13115	MEALZ_2687	MALCv4_2687	glycosyltransferase, exosortase A system-associated		Membrane-anchored group 1 glycosyltransferase protein
MEALZ_RS13120	MEALZ_2689	MALCv4_2689	hypothetical protein		conserved protein of unknown function
MEALZ_RS13125	MEALZ_2690	MALCv4_2690	glycosyltransferase		putative Glycosyl transferase family 2
MEALZ_RS01400	MEALZ_0285	MALCv4_0285	hypothetical protein		protein of unknown function
MEALZ_RS13130	MEALZ_2691	MALCv4_2691	Rpn family recombination-promoting nuclease/putative transposase		conserved protein of unknown function
MEALZ_RS13135	MEALZ_2692	MALCv4_2692	hypothetical protein		conserved protein of unknown function
MEALZ_RS13140	MEALZ_2693	MALCv4_2693	Uma2 family endonuclease		conserved protein of unknown function
MEALZ_RS13145	MEALZ_2694	MALCv4_2694	hypothetical protein		conserved protein of unknown function
MEALZ_RS13150	MEALZ_2695	MALCv4_2695	Rpn family recombination-promoting nuclease/putative transposase		conserved protein of unknown function
MEALZ_RS13155	MEALZ_2696	MALCv4_2696	hypothetical protein		conserved protein of unknown function
MEALZ_RS13170	MEALZ_2699	MALCv4_2699	methyltransferase domain-containing protein		Methyltransferase type 12
MEALZ_RS13175	MEALZ_2702	MALCv4_2702	terpene cyclase/mutase family protein		conserved protein of unknown function
MEALZ_RS13180	MEALZ_2703	MALCv4_2703	formyl transferase		putative formyl transferase
MEALZ_RS13190	MEALZ_2705	MALCv4_2705	phenylacetate--CoA ligase family protein		putative phenylacetate--CoA ligase
MEALZ_RS13200	MEALZ_2707	MALCv4_2707	pyridoxal-dependent decarboxylase, exosortase A system-associated		putative ornithine/diaminopimelate PLP-dependent decarboxylase
MEALZ_RS01405	MEALZ_0287	MALCv4_0287	2-oxoacid:ferredoxin oxidoreductase subunit beta	korB	putative 2-oxoglutarate ferredoxin oxidoreductase%2C beta subunit
MEALZ_RS13205	MEALZ_2708	MALCv4_2708	lipopolysaccharide biosynthesis protein		conserved membrane protein of unknown function
MEALZ_RS13220	MEALZ_2711	MALCv4_2711	class I SAM-dependent methyltransferase		conserved protein of unknown function
MEALZ_RS13225	MEALZ_2712	MALCv4_2712	transposase		transposase
MEALZ_RS01410	MEALZ_0288	MALCv4_0288	2-oxoacid:acceptor oxidoreductase subunit alpha	korA	putative 2-oxoglutarate ferredoxin oxidoreductase%2C alpha subunit
MEALZ_RS13245	MEALZ_2718	MALCv4_2718	glycosyltransferase		protein of unknown function
MEALZ_RS13250	MEALZ_2719	MALCv4_2719	tetratricopeptide repeat protein		exported protein of unknown function
MEALZ_RS13265	MEALZ_2722	MALCv4_2722	sulfotransferase domain-containing protein		protein of unknown function
MEALZ_RS13300	MEALZ_2731	MALCv4_2731	putative O-glycosylation ligase, exosortase A system-associated		conserved membrane protein of unknown function
MEALZ_RS23490	MEALZ_2732	MALCv4_2732	phenylacetate--CoA ligase family protein		putative CapK protein %28fragment%29
MEALZ_RS23495	MEALZ_2733	MALCv4_2733	capsular polysaccharide biosynthesis protein CapK		Capsular polysaccharide biosynthesis protein CapK %28fragment%29
MEALZ_RS13315	MEALZ_2735	MALCv4_2735	TIGR03088 family PEP-CTERM/XrtA system glycosyltransferase		Sugar transferase%2C PEP-CTERM/EpsH1 system associated
MEALZ_RS23500	MEALZ_2736	MALCv4_2736	sulfatase-like hydrolase/transferase		protein of unknown function
MEALZ_RS13325	MEALZ_2737	MALCv4_2737	glycosyltransferase family 39 protein		membrane protein of unknown function
MEALZ_RS13340	MEALZ_2739	MALCv4_2739	dTDP-4-amino-4,6-dideoxygalactose transaminase	rffA	lipopolysaccharide biosynthesis protein%2C putative TDP-4-oxo-6-deoxy-D-glucose transaminase
MEALZ_RS13345	MEALZ_2740	MALCv4_2740	lysylphosphatidylglycerol synthase transmembrane domain-containing protein		membrane protein of unknown function
MEALZ_RS13350	MEALZ_2741	MALCv4_2741	methyltransferase domain-containing protein		protein of unknown function
MEALZ_RS13355	MEALZ_2742	MALCv4_2742	ATP-grasp domain-containing protein		conserved protein of unknown function
MEALZ_RS13360	MEALZ_2743	MALCv4_2743	WbqC family protein		conserved protein of unknown function
MEALZ_RS01425	MEALZ_0290	MALCv4_0290	hypothetical protein		conserved protein of unknown function
MEALZ_RS13365	MEALZ_2744	MALCv4_2744	glycosyltransferase family 2 protein		putative Uncharacterized glycosyltransferase ykcC
MEALZ_RS13370	MEALZ_2745	MALCv4_2745	glucose-1-phosphate thymidylyltransferase RfbA	rfbA	Glucose-1-phosphate thymidylyltransferase %28dTDP-glucose synthase%29 %28dTDP-glucose pyrophosphorylase%29
MEALZ_RS13375	MEALZ_2746	MALCv4_2746	ATP-binding protein		conserved protein of unknown function
MEALZ_RS01430	MEALZ_0291	MALCv4_0291	Txe/YoeB family addiction module toxin		Addiction module toxin%2C Txe/YoeB family
MEALZ_RS13380	MEALZ_2747	MALCv4_2747	Uma2 family endonuclease		conserved protein of unknown function
MEALZ_RS01435	MEALZ_0292	MALCv4_0292	type II toxin-antitoxin system Phd/YefM family antitoxin		Prevent-host-death family protein
MEALZ_RS13385	MEALZ_2748	MALCv4_2748	sulfatase-like hydrolase/transferase		putative membrane-associated enzyme %28IPR017850%29
MEALZ_RS13390	MEALZ_2749	MALCv4_2749	SMC family ATPase		putative exonuclease SbcC
MEALZ_RS13395	MEALZ_2750	MALCv4_2750	exonuclease SbcCD subunit D		putative exonuclease SbcD
MEALZ_RS22520	MEALZ_0293	MALCv4_0293	hypothetical protein		protein of unknown function
MEALZ_RS13400	MEALZ_2751	MALCv4_2751	response regulator		Response regulator receiver protein
MEALZ_RS13405	MEALZ_2752	MALCv4_2752	response regulator		Response regulator receiver
MEALZ_RS13410	MEALZ_2753	MALCv4_2753	hypothetical protein		conserved protein of unknown function
MEALZ_RS13415	MEALZ_2754	MALCv4_2754	UTP--glucose-1-phosphate uridylyltransferase GalU	galU	Glucose-1-phosphate uridylyltransferase
MEALZ_RS13420	MEALZ_2755	MALCv4_2755	mannose-1-phosphate guanylyltransferase/mannose-6-phosphate isomerase	manC	Mannose-1-phosphate guanylyltransferase %5BGDP%5D %28GDP- mannose pyrophosphorylase%29 %28GMP%29
MEALZ_RS13425	MEALZ_2756	MALCv4_2756	DHH family phosphoesterase		Acetyltransferase
MEALZ_RS13430	MEALZ_2757	MALCv4_2757	adenylyl-sulfate kinase	cysC	Adenylyl-sulfate kinase
MEALZ_RS13440	MEALZ_2759	MALCv4_2759	TIGR03013 family PEP-CTERM/XrtA system glycosyltransferase		Undecaprenyl-phosphate galactosephosphotransferase
MEALZ_RS20535	MEALZ_0295	MALCv4_0295	DUF4326 domain-containing protein		conserved protein of unknown function
MEALZ_RS13455	MEALZ_2763	MALCv4_2763	hypothetical protein		protein of unknown function
MEALZ_RS13460	MEALZ_2764	MALCv4_2764	hypothetical protein		conserved protein of unknown function
MEALZ_RS13465	MEALZ_2765	MALCv4_2765	porin		conserved exported protein of unknown function
MEALZ_RS13470	MEALZ_2766	MALCv4_2766	magnesium transporter		K06213 magnesium transporter
MEALZ_RS01450	MEALZ_0296	MALCv4_0296	DUF2283 domain-containing protein		conserved protein of unknown function
MEALZ_RS13480	MEALZ_2768	MALCv4_2768	iron-sulfur cluster assembly accessory protein	iscA	Iron-binding protein iscA %28Iron-sulfur cluster assembly protein%29
MEALZ_RS13485	MEALZ_2769	MALCv4_2769	cysteine desulfurase family protein	iscS	Cysteine desulfurase
MEALZ_RS01455	MEALZ_0297	MALCv4_0297	hypothetical protein		protein of unknown function
MEALZ_RS13490	MEALZ_2770	MALCv4_2770	Fe-S cluster assembly transcriptional regulator IscR	iscR	Iron-sulfur cluster assembly transcription factor IscR
MEALZ_RS13500	MEALZ_2771	MALCv4_2771	serine O-acetyltransferase	cysE	serine acetyltransferase %28SAT%29
MEALZ_RS13505	MEALZ_2772	MALCv4_2772	RNA methyltransferase		Putative tRNA/rRNA methyltransferase
MEALZ_RS13510	MEALZ_2773	MALCv4_2773	inositol-1-monophosphatase	suhB	Inositol-1-monophosphatase %28IMPase%29 %28Inositol-1- phosphatase%29 %28I-1-Pase%29
MEALZ_RS01460	MEALZ_0298	MALCv4_0298	helix-turn-helix transcriptional regulator		putative Toxin-antitoxin system%2C antitoxin component%2C Xre family
MEALZ_RS13520	MEALZ_2777	MALCv4_2777	nodulation protein NfeD		Nodulation efficiency protein D
MEALZ_RS01465	MEALZ_0299	MALCv4_0299	type II toxin-antitoxin system RelE/ParE family toxin		protein of unknown function
MEALZ_RS13525	MEALZ_2778	MALCv4_2778	slipin family protein		Conserved hypothetical protein%2C putative membrane protease
MEALZ_RS13530	MEALZ_2779	MALCv4_2779	motility protein A		MotA/TolQ/ExbB proton channel
MEALZ_RS13535	MEALZ_2780	MALCv4_2780	CDP-alcohol phosphatidyltransferase family protein		CDP-alcohol phosphatidyltransferase
MEALZ_RS13540	MEALZ_2781	MALCv4_2781	endonuclease/exonuclease/phosphatase family protein		conserved protein of unknown function
MEALZ_RS13550	MEALZ_2782	MALCv4_2782	NUDIX hydrolase		NUDIX hydrolase
MEALZ_RS01470	MEALZ_0300	MALCv4_0300	ribonucleotide reductase subunit alpha		Ribonucleotide reductase%2C alpha subunit
MEALZ_RS13555	MEALZ_2783	MALCv4_2783	elongation factor P-like protein YeiP		Elongation factor P-like protein
MEALZ_RS13560	MEALZ_2784	MALCv4_2784	DNA helicase RecQ	recQ	ATP-dependent DNA helicase RecQ
MEALZ_RS13575	MEALZ_2786	MALCv4_2786	phosphoadenylyl-sulfate reductase	cysH	Phosphoadenosine phosphosulfate reductase
MEALZ_RS13580	MEALZ_2787	MALCv4_2787	hypothetical protein		conserved protein of unknown function
MEALZ_RS13585	MEALZ_2788	MALCv4_2788	Hsp33 family molecular chaperone HslO	hslO	33 kDa chaperonin
MEALZ_RS01475	MEALZ_0301	MALCv4_0301	DUF2442 domain-containing protein		conserved protein of unknown function
MEALZ_RS13590	MEALZ_2789	MALCv4_2789	peptide-methionine (S)-S-oxide reductase MsrA	msrA	peptide methionine sulfoxide reductase
MEALZ_RS13595	MEALZ_2790	MALCv4_2790	ATP-binding protein		Integral membrane sensor signal transduction histidine kinase
MEALZ_RS13600	MEALZ_2791	MALCv4_2791	response regulator transcription factor		Putative two-component response regulator
MEALZ_RS21320	MEALZ_0302	MALCv4_0302	adenosylcobalamin-dependent ribonucleoside-diphosphate reductase		Ribonucleoside-diphosphate reductase%2C adenosylcobalamin-dependent %28modular protein%29
MEALZ_RS13605	MEALZ_2794	MALCv4_2794	PEP-CTERM/exosortase system-associated acyltransferase		protein of unknown function
MEALZ_RS13610	MEALZ_2795	MALCv4_2795	PEP-CTERM/exosortase system-associated acyltransferase		conserved protein of unknown function
MEALZ_RS13615	MEALZ_2796	MALCv4_2796	hypothetical protein		conserved protein of unknown function
MEALZ_RS13625	MEALZ_2799	MALCv4_2799	ThiF family adenylyltransferase		Molybdopterin biosynthesis protein MoeB
MEALZ_RS13635	MEALZ_2803	MALCv4_2803	PEP-CTERM sorting domain-containing protein		exported protein of unknown function
MEALZ_RS13645	MEALZ_2806	MALCv4_2806	tetratricopeptide repeat protein		exported protein of unknown function
MEALZ_RS13650	MEALZ_2809	MALCv4_2809	hypothetical protein		conserved protein of unknown function
MEALZ_RS13655	MEALZ_2810	MALCv4_2810	hypothetical protein		conserved protein of unknown function
MEALZ_RS22100	MEALZ_2811	MALCv4_2811	PD-(D/E)XK nuclease family transposase		protein of unknown function
MEALZ_RS13665	MEALZ_2812	MALCv4_2812	addiction module protein		conserved protein of unknown function
MEALZ_RS13670	MEALZ_2813	MALCv4_2813	type II toxin-antitoxin system VapC family toxin		conserved protein of unknown function%2C PilT protein-like protein
MEALZ_RS00015	MEALZ_0003	MALCv4_0003	DNA replication/repair protein RecF	recF	DNA replication and repair protein recF
MEALZ_RS13675	MEALZ_2814	MALCv4_2814	type II toxin-antitoxin system Phd/YefM family antitoxin		prevent-host-death protein
MEALZ_RS22780	MEALZ_2816	MALCv4_2816	hypothetical protein		conserved protein of unknown function
MEALZ_RS13680	MEALZ_2817	MALCv4_2817	DUF86 domain-containing protein		conserved protein of unknown function
MEALZ_RS13685	MEALZ_2818	MALCv4_2818	nucleotidyltransferase		conserved protein of unknown function
MEALZ_RS13695	MEALZ_2819	MALCv4_2819	Rpn family recombination-promoting nuclease/putative transposase		conserved protein of unknown function
MEALZ_RS13700	MEALZ_2820	MALCv4_2820	S8 family serine peptidase		Peptidase S8 and S53 subtilisin kexin sedolisin
MEALZ_RS13705	MEALZ_2822	MALCv4_2822	PEP-CTERM sorting domain-containing protein		putative PEP motif anchor-like
MEALZ_RS13710	MEALZ_2823	MALCv4_2823	tetratricopeptide repeat protein		exported protein of unknown function
MEALZ_RS13715	MEALZ_2824	MALCv4_2824	type II toxin-antitoxin system HicB family antitoxin		conserved protein of unknown function
MEALZ_RS13720	MEALZ_2825	MALCv4_2825	type II toxin-antitoxin system RelB/DinJ family antitoxin	dinJ	DNA-damage-inducible protein J
MEALZ_RS13730	MEALZ_2827	MALCv4_2827	AMIN domain-containing protein		conserved exported protein of unknown function
MEALZ_RS13735	MEALZ_2828	MALCv4_2828	UDP-N-acetylglucosamine 2-epimerase (non-hydrolyzing)	wecB	UDP-N-acetylglucosamine 2-epimerase
MEALZ_RS13740	MEALZ_2829	MALCv4_2829	AAA family ATPase		SMC domain protein
MEALZ_RS13745	MEALZ_2830	MALCv4_2830	AMP-binding protein	aas	Bifunctional protein aas %5BIncludes: 2-acylglycerophosphoethanolamine acyltransferase %3B Acyl-%5Bacyl-carrier-protein%5D synthetase%5D
MEALZ_RS01485	MEALZ_0303	MALCv4_0303	DEAD/DEAH box helicase		Non-specific serine/threonine protein kinase
MEALZ_RS13750	MEALZ_2831	MALCv4_2831	copper(I)-binding protein CorA	corA	Copper-repressible polypeptide
MEALZ_RS13755	MEALZ_2832	MALCv4_2832	conjugation transfer protein	corB	CorB
MEALZ_RS13760	MEALZ_2833	MALCv4_2833	polyphosphate kinase 1	ppk	polyphosphate kinase
MEALZ_RS13765	MEALZ_2834	MALCv4_2834	type I restriction endonuclease subunit R		putative type I restriction-modification system%2C restriction subunit
MEALZ_RS22115	MEALZ_2835	MALCv4_2835	addiction module protein		conserved protein of unknown function
MEALZ_RS13780	MEALZ_2837	MALCv4_2837	restriction endonuclease subunit S		putative type I restriction-modification system%2C subunit S
MEALZ_RS13785	MEALZ_2838	MALCv4_2838	N-6 DNA methylase		putative type I restriction-modification system%2C methyltransferase subunit
MEALZ_RS13790	MEALZ_2839	MALCv4_2839	GNAT family N-acetyltransferase		Acetyltransferase%2C gnat family
MEALZ_RS13795	MEALZ_2840	MALCv4_2840	DUF1778 domain-containing protein		conserved protein of unknown function
MEALZ_RS13800	MEALZ_2841	MALCv4_2841	hypothetical protein		protein of unknown function
MEALZ_RS13805	MEALZ_2842	MALCv4_2842	helix-turn-helix domain-containing protein		putative excisionase %28fragment%29
MEALZ_RS13810	MEALZ_tRNA36	MALCv4_tRNA36	tRNA-Asn
MEALZ_RS13815	MEALZ_tRNA35	MALCv4_tRNA35	tRNA-Arg
MEALZ_RS13820	MEALZ_tRNA34	MALCv4_tRNA34	tRNA-Ser
MEALZ_RS13825	MEALZ_2843	MALCv4_2843	carbon storage regulator CsrA	csrA	Carbon storage regulator homolog
MEALZ_RS13830	MEALZ_2844	MALCv4_2844	aspartate kinase	ask	Aspartokinase %28Aspartate kinase%29
MEALZ_RS13835	MEALZ_2845	MALCv4_2845	alanine--tRNA ligase	alaS	alanyl-tRNA synthetase
MEALZ_RS13840	MEALZ_2846	MALCv4_2846	regulatory protein RecX		Regulatory protein RecX
MEALZ_RS13845	MEALZ_2847	MALCv4_2847	recombinase RecA	recA	Protein RecA %28Recombinase A%29
MEALZ_RS13855	MEALZ_2848	MALCv4_2848	hypothetical protein		protein of unknown function
MEALZ_RS13860	MEALZ_2849	MALCv4_2849	lipid-A-disaccharide synthase	lpxB	Lipid-A-disaccharide synthase
MEALZ_RS13865	MEALZ_2850	MALCv4_2850	DegT/DnrJ/EryC1/StrS family aminotransferase	degT	Pleiotropic regulatory protein
MEALZ_RS13870	MEALZ_2851	MALCv4_2851	Gfo/Idh/MocA family oxidoreductase		Oxidoreductase domain protein
MEALZ_RS13875	MEALZ_2852	MALCv4_2852	phosphoketolase family protein	xfp1	D-xylulose 5-phosphate/D-fructose 6-phosphate phosphoketolase
MEALZ_RS13880	MEALZ_2853	MALCv4_2853	acetate kinase	ackA	acetate kinase
MEALZ_RS13885	MEALZ_2855	MALCv4_2855	sugar nucleotide-binding protein		Ketopantoate reductase ApbA/PanE domain protein
MEALZ_RS13890	MEALZ_2856	MALCv4_2856	sulfite exporter TauE/SafE family protein		putative membrane protein
MEALZ_RS13895	MEALZ_2857	MALCv4_2857	MBL fold metallo-hydrolase		putative Hydroxyacylglutathione hydrolase
MEALZ_RS13900	MEALZ_2858	MALCv4_2858	sugar phosphorylase		putative sucrose phosphorylase
MEALZ_RS13905	MEALZ_2859	MALCv4_2859	class 1 fructose-bisphosphatase	fbp	putative fructose-1%2C6-bisphosphatase
MEALZ_RS13910	MEALZ_2860	MALCv4_2860	peroxiredoxin	bcp	putative peroxiredoxin bcp
MEALZ_RS13915	MEALZ_2861	MALCv4_2861	aminotransferase class I/II-fold pyridoxal phosphate-dependent enzyme		Aminotransferase class I and II
MEALZ_RS13920	MEALZ_2862	MALCv4_2862	RNA polymerase-binding protein DksA	dksA	DnaK suppressor protein
MEALZ_RS13930	MEALZ_2864	MALCv4_2864	acetate--CoA ligase	acsA	acetyl-coenzyme A synthetase
MEALZ_RS13935	MEALZ_2865	MALCv4_2865	sulfate adenylyltransferase subunit CysD	cysD	Sulfate adenylyltransferase subunit 2 %28Sulfate adenylate transferase%29 %28SAT%29 %28ATP-sulfurylase small subunit%29
MEALZ_RS13945	MEALZ_2866	MALCv4_2866	sulfate adenylyltransferase subunit CysN	cysNC	Bifunctional enzyme CysN/CysC %5BIncludes: Sulfate adenylyltransferase subunit 1 %3B Adenylyl-sulfate kinase%5D
MEALZ_RS13955	MEALZ_2868	MALCv4_2868	GGDEF domain-containing protein		Diguanylate cyclase
MEALZ_RS01495	MEALZ_0305	MALCv4_0305	hypothetical protein		conserved exported protein of unknown function
MEALZ_RS13965	MEALZ_2870	MALCv4_2870	chemotaxis protein CheA	cheA	Chemotaxis protein CheA
MEALZ_RS01500	MEALZ_0306	MALCv4_0306	YifB family Mg chelatase-like AAA ATPase	comM	Competence protein ComM
MEALZ_RS13980	MEALZ_2873	MALCv4_2873	chemotaxis protein CheW	cheW	Chemotaxis protein CheW
MEALZ_RS13985	MEALZ_2874	MALCv4_2874	STAS domain-containing protein		protein of unknown function
MEALZ_RS13990	MEALZ_2875	MALCv4_2875	protein-glutamate O-methyltransferase	cheR	Chemotaxis protein methyltransferase
MEALZ_RS13995	MEALZ_2876	MALCv4_2876	chemoreceptor glutamine deamidase CheD	cheD	Chemotaxis protein CheD
MEALZ_RS14000	MEALZ_2877	MALCv4_2877	chemotaxis response regulator protein-glutamate methylesterase	cheB	Chemotaxis response regulator protein-glutamate methylesterase
MEALZ_RS23795	MEALZ_2878	MALCv4_2878	methyl-accepting chemotaxis protein		Methyl-accepting chemotaxis sensory transducer
MEALZ_RS14010	MEALZ_2879	MALCv4_2879	STAS domain-containing protein		conserved protein of unknown function
MEALZ_RS14015	MEALZ_2880	MALCv4_2880	ATP-binding protein		protein of unknown function
MEALZ_RS14020	MEALZ_2881	MALCv4_2881	hypothetical protein		Methyl-accepting chemotaxis protein
MEALZ_RS14025	MEALZ_2882	MALCv4_2882	MBL fold metallo-hydrolase		Metallo-beta-lactamase family protein
MEALZ_RS21050	MEALZ_2884	MALCv4_2884	PAS domain S-box protein		Multi-sensor hybrid histidine kinase %28modular protein%29
MEALZ_RS20790	MEALZ_2885	MALCv4_2885	PAS domain S-box protein		putative Histidine kinase
MEALZ_RS01505	MEALZ_0307	MALCv4_0307	accessory factor UbiK family protein		conserved protein of unknown function
MEALZ_RS14055	MEALZ_2886	MALCv4_2886	response regulator		Response regulator receiver modulated metal dependent phosphohydrolase
MEALZ_RS14060	MEALZ_2887	MALCv4_2887	PAS domain S-box protein		putative Two-component hybrid sensor and regulator
MEALZ_RS21055	MEALZ_2888	MALCv4_2888	PAS domain S-box protein		putative Histidine kinase
MEALZ_RS01510	MEALZ_0308	MALCv4_0308	helix-turn-helix domain-containing protein		Transcriptional regulator%2C MarR family
MEALZ_RS14070	MEALZ_2889	MALCv4_2889	response regulator		Response regulator receiver domain protein %28CheY-like%29
MEALZ_RS14075	MEALZ_2890	MALCv4_2890	diguanylate cyclase		Response regulator receiver modulated diguanylate cyclase
MEALZ_RS14080	MEALZ_2891	MALCv4_2891	TetR/AcrR family transcriptional regulator		Transcriptional regulator%2C TetR family
MEALZ_RS14085	MEALZ_2892	MALCv4_2892	LysR family transcriptional regulator		Transcriptional regulator%2C LysR family
MEALZ_RS14090	MEALZ_2893	MALCv4_2893	NUDIX domain-containing protein		NUDIX hydrolase
MEALZ_RS14095	MEALZ_2894	MALCv4_2894	Nif3-like dinuclear metal center hexameric protein		conserved protein of unknown function
MEALZ_RS14100	MEALZ_tRNA33	MALCv4_tRNA33	tRNA-Asp
MEALZ_RS14105	MEALZ_2895	MALCv4_2895	class I SAM-dependent methyltransferase		2 polyprenyl 3 methyl 5 hydroxy 6 metoxy 1 4 benzoquinol methylase
MEALZ_RS14110	MEALZ_2896	MALCv4_2896	SLC13 family permease		TrkA-C%2C di-and tricarboxylate transporters
MEALZ_RS14115	MEALZ_2897	MALCv4_2897	hypothetical protein		conserved exported protein of unknown function
MEALZ_RS22995	MEALZ_2898	MALCv4_2898	hypothetical protein		conserved protein of unknown function
MEALZ_RS14120	MEALZ_2899	MALCv4_2899	MarR family winged helix-turn-helix transcriptional regulator		Transcriptional regulator%2C MarR family
MEALZ_RS01515	MEALZ_0309	MALCv4_0309	RNA-binding protein		protein of unknown function
MEALZ_RS14125	MEALZ_2900	MALCv4_2900	DUF2024 family protein		conserved protein of unknown function
MEALZ_RS14130	MEALZ_2901	MALCv4_2901	DUF192 domain-containing protein		conserved exported protein of unknown function
MEALZ_RS14135	MEALZ_2902	MALCv4_2902	4'-phosphopantetheinyl transferase superfamily protein		4%27-phosphopantetheinyl transferase
MEALZ_RS14140	MEALZ_2903	MALCv4_2903	gamma-glutamyltransferase	ggt	Gamma-glutamyltranspeptidase
MEALZ_RS14150	MEALZ_2905	MALCv4_2905	TIM barrel protein		Hydroxypyruvate isomerase
MEALZ_RS14155	MEALZ_2906	MALCv4_2906	hypothetical protein		conserved exported protein of unknown function
MEALZ_RS14160	MEALZ_2907	MALCv4_2907	DUF3365 domain-containing protein		Integral membrane sensor signal transduction histidine kinase
MEALZ_RS01520	MEALZ_0310	MALCv4_0310	aconitate hydratase AcnA	acnA	Aconitate hydratase %28Citrate hydro-lyase%29 %28Aconitase%29
MEALZ_RS21060	MEALZ_2908	MALCv4_2908	ATP-binding protein		putative Histidine kinase
MEALZ_RS14175	MEALZ_2910	MALCv4_2910	DUF4124 domain-containing protein		conserved exported protein of unknown function
MEALZ_RS14185	MEALZ_2912	MALCv4_2912	HEAT repeat domain-containing protein		exported protein of unknown function
MEALZ_RS14190	MEALZ_2913	MALCv4_2913	phosphatidylglycerophosphatase A	pgpA	Phosphatidylglycerophosphatase A
MEALZ_RS14195	MEALZ_2914	MALCv4_2914	thiamine-phosphate kinase	thiL	thiamin-monophosphate kinase %28Thiamine-phosphate kinase%29
MEALZ_RS14200	MEALZ_2915	MALCv4_2915	transcription antitermination factor NusB	nusB	N utilization substance protein B homolog
MEALZ_RS14205	MEALZ_2916	MALCv4_2916	6,7-dimethyl-8-ribityllumazine synthase	ribH	6%2C7-dimethyl-8-ribityllumazine synthase %28Lumazine synthase%29%28riboflavin synthase beta chain%29
MEALZ_RS14210	MEALZ_2917	MALCv4_2917	bifunctional 3,4-dihydroxy-2-butanone-4-phosphate synthase/GTP cyclohydrolase II	ribAB	Riboflavin biosynthesis protein ribAB %5BIncludes: GTP cyclohydrolase-2 %28GTP cyclohydrolase II%29%3B 3%2C4-dihydroxy-2-butanone 4- phosphate synthase %28DHBP synthase%29%5D
MEALZ_RS14215	MEALZ_2918	MALCv4_2918	riboflavin synthase	ribC	riboflavin synthase alpha chain
MEALZ_RS14220	MEALZ_2919	MALCv4_2919	bifunctional diaminohydroxyphosphoribosylaminopyrimidine deaminase/5-amino-6-(5-phosphoribosylamino)uracil reductase RibD	ribD	bifunctional riboflavin biosynthesis protein ribD %5BIncludes: Diaminohydroxyphosphoribosylaminopyrimidine deaminase %28Riboflavin-specific deaminase%29%3B 5-amino-6-%285- phosphoribosylamino%29uracil reductase %28HTP reductase%29%5D
MEALZ_RS14225	MEALZ_2920	MALCv4_2920	transcriptional regulator NrdR	nrdR	Transcriptional repressor NrdR
MEALZ_RS14230	MEALZ_2921	MALCv4_2921	type II secretion system secretin GspD		General secretion pathway protein D
MEALZ_RS14235	MEALZ_2922	MALCv4_2922	hypothetical protein		conserved protein of unknown function
MEALZ_RS14240	MEALZ_2923	MALCv4_2923	type II secretion system protein GspM		General secretion pathway protein M
MEALZ_RS14245	MEALZ_2924	MALCv4_2924	PilN domain-containing protein		Fimbrial assembly family protein
MEALZ_RS21065	MEALZ_2925	MALCv4_2925	type II secretion system protein GspK		General secretion pathway protein K
MEALZ_RS14255	MEALZ_2926	MALCv4_2926	prepilin-type N-terminal cleavage/methylation domain-containing protein		General secretion pathway protein J
MEALZ_RS14260	MEALZ_2927	MALCv4_2927	prepilin-type N-terminal cleavage/methylation domain-containing protein		General secretion pathway protein H
MEALZ_RS14275	MEALZ_2930	MALCv4_2930	type II secretion system major pseudopilin GspG	xcpT	General secretion pathway protein G
MEALZ_RS14280	MEALZ_2931	MALCv4_2931	type II secretion system F family protein		Type II secretion system F domain protein
MEALZ_RS14285	MEALZ_2932	MALCv4_2932	type II secretion system ATPase GspE	xpsE	General secretion pathway protein E
MEALZ_RS14290	MEALZ_2933	MALCv4_2933	glycosyltransferase family 4 protein		Glycosyl transferase group 1
MEALZ_RS14295	MEALZ_2934	MALCv4_2934	mitochondrial fission ELM1 family protein		conserved protein of unknown function
MEALZ_RS14300	MEALZ_2935	MALCv4_2935	glycosyltransferase family 10		conserved protein of unknown function
MEALZ_RS01525	MEALZ_0311	MALCv4_0311	heavy metal translocating P-type ATPase	copB	putative copper-exporting P-type ATPase B
MEALZ_RS14305	MEALZ_2936	MALCv4_2936	hypothetical protein		conserved protein of unknown function
MEALZ_RS14315	MEALZ_2938	MALCv4_2938	GNAT family N-acetyltransferase		conserved protein of unknown function
MEALZ_RS14320	MEALZ_2939	MALCv4_2939	methyl-accepting chemotaxis protein		Methyl-accepting chemotaxis sensory transducer
MEALZ_RS14325	MEALZ_2940	MALCv4_2940	chemotaxis protein CheW		CheW protein
MEALZ_RS14330	MEALZ_2941	MALCv4_2941	chemotaxis protein CheA		CheA signal transduction histidine kinase
MEALZ_RS14335	MEALZ_2942	MALCv4_2942	STAS domain-containing protein		Anti-sigma-factor antagonist
MEALZ_RS14340	MEALZ_2943	MALCv4_2943	bifunctional aminoglycoside phosphotransferase/ATP-binding protein		conserved protein of unknown function
MEALZ_RS14345	MEALZ_2944	MALCv4_2944	hypothetical protein		protein of unknown function
MEALZ_RS14350	MEALZ_2945	MALCv4_2945	SPFH domain-containing protein		Band 7 protein
MEALZ_RS14360	MEALZ_2947	MALCv4_2947	protein phosphatase 2C domain-containing protein		Protein phosphatase
MEALZ_RS14370	MEALZ_2949	MALCv4_2949	hypothetical protein		exported protein of unknown function
MEALZ_RS14375	MEALZ_2950	MALCv4_2950	VWA domain-containing protein		exported protein of unknown function
MEALZ_RS21070	MEALZ_2951	MALCv4_2951	serine/threonine-protein kinase		putative Calcium/calmodulin-dependent protein kinase
MEALZ_RS14385	MEALZ_2952	MALCv4_2952	ATP-binding cassette domain-containing protein		putative Phosphonate-transporting ATPase
MEALZ_RS14390	MEALZ_2953	MALCv4_2953	multicopper oxidase domain-containing protein		Multicopper oxidase type 3
MEALZ_RS01530	MEALZ_0312	MALCv4_0312	type II toxin-antitoxin system prevent-host-death family antitoxin		conserved protein of unknown function
MEALZ_RS14395	MEALZ_2954	MALCv4_2954	DsbC family protein		Disulfide bond isomerase%2C DsbC/G-like protein
MEALZ_RS14400	MEALZ_2955	MALCv4_2955	RIP metalloprotease RseP		putative Peptidase M50
MEALZ_RS01535	MEALZ_0313	MALCv4_0313	Txe/YoeB family addiction module toxin	yoeB	Toxin yoeB
MEALZ_RS14405	MEALZ_2956	MALCv4_2956	1-deoxy-D-xylulose-5-phosphate reductoisomerase	dxr	1-deoxy-D-xylulose 5-phosphate reductoisomerase %28DXP reductoisomerase%29 %281-deoxyxylulose-5-phosphate reductoisomerase%29 %282-C- methyl-D-erythritol 4-phosphate synthase%29
MEALZ_RS14410	MEALZ_2957	MALCv4_2957	phosphatidate cytidylyltransferase		Phosphatidate cytidylyltransferase
MEALZ_RS14415	MEALZ_2958	MALCv4_2958	isoprenyl transferase	uppS	Undecaprenyl pyrophosphate synthetase %28UPP synthetase%29 %28Di-trans%2Cpoly-cis-decaprenylcistransferase%29 %28Undecaprenyl diphosphate synthase%29 %28UDS%29
MEALZ_RS14420	MEALZ_2959	MALCv4_2959	ribosome recycling factor	frr	Ribosome recycling factor %28Ribosome-releasing factor%29 %28RRF%29
MEALZ_RS14425	MEALZ_2960	MALCv4_2960	UMP kinase	pyrH	Uridylate kinase %28UK%29 %28Uridine monophosphate kinase%29 %28UMP kinase%29
MEALZ_RS14430	MEALZ_2961	MALCv4_2961	translation elongation factor Ts	tsf	Elongation factor Ts %28EF-Ts%29
MEALZ_RS01540	MEALZ_0314	MALCv4_0314	CreA family protein	creA	Protein CreA
MEALZ_RS14435	MEALZ_2962	MALCv4_2962	30S ribosomal protein S2	rpsB	30S ribosomal subunit protein S2
MEALZ_RS14440	MEALZ_2963	MALCv4_2963	type I methionyl aminopeptidase	map	methionine aminopeptidase %28MAP%29 %28Peptidase M%29
MEALZ_RS14445	MEALZ_2964	MALCv4_2964	[protein-PII] uridylyltransferase	glnD	%5BProtein-PII%5D uridylyltransferase
MEALZ_RS14450	MEALZ_2965	MALCv4_2965	pilus biosynthesis protein PilZ		Type IV pilus assembly PilZ
MEALZ_RS00145	MEALZ_0028	MALCv4_0028	hypothetical protein		exported protein of unknown function
MEALZ_RS14455	MEALZ_2966	MALCv4_2966	multicopper oxidase domain-containing protein		Multicopper oxidase type 3
MEALZ_RS14460	MEALZ_2967	MALCv4_2967	FAD-dependent monooxygenase	ubiF	2-octaprenyl-3-methyl-6-methoxy-1%2C4-benzoquinol hydroxylase
MEALZ_RS14465	MEALZ_2968	MALCv4_2968	glutamate synthase-related protein	glt	Glutamate synthase %28NADPH%29
MEALZ_RS14470	MEALZ_2969	MALCv4_2969	sulfite reductase subunit alpha	cysJ	Sulfite reductase %5BNADPH%5D flavoprotein alpha-component
MEALZ_RS14475	MEALZ_2970	MALCv4_2970	RNA polymerase-associated protein RapA	rapA	RNA polymerase-associated protein rapA
MEALZ_RS14480	MEALZ_2971	MALCv4_2971	hypothetical protein		conserved protein of unknown function
MEALZ_RS14485	MEALZ_2972	MALCv4_2972	EF-P lysine aminoacylase EpmA		conserved protein of unknown function
MEALZ_RS14490	MEALZ_2973	MALCv4_2973	elongation factor P	efp	Elongation factor P
MEALZ_RS14495	MEALZ_2974	MALCv4_2974	EF-P beta-lysylation protein EpmB	yjeK	Uncharacterized KamA family protein YjeK
MEALZ_RS14500	MEALZ_2975	MALCv4_2975	hypothetical protein		protein of unknown function
MEALZ_RS14505	MEALZ_2976	MALCv4_2976	5'-nucleotidase	Nt5c1a	Cytosolic 5%27-nucleotidase 1A
MEALZ_RS14510	MEALZ_2977	MALCv4_2977	outer membrane protein assembly factor BamE		conserved exported protein of unknown function
MEALZ_RS01550	MEALZ_0316	MALCv4_0316	carbonic anhydrase		conserved protein of unknown function%3B putative carbonate dehydratase-like protein
MEALZ_RS14515	MEALZ_2978	MALCv4_2978	Slp family lipoprotein		Outer membrane lipoprotein%2C Slp family
MEALZ_RS14520	MEALZ_2979	MALCv4_2979	MFS transporter		Major facilitator superfamily MFS_1
MEALZ_RS14530	MEALZ_2981	MALCv4_2981	redoxin domain-containing protein		Alkyl hydroperoxide reductase/thiol specific antioxidant/Mal allergen
MEALZ_RS14535	MEALZ_2982	MALCv4_2982	tetratricopeptide repeat protein		exported protein of unknown function
MEALZ_RS14545	MEALZ_2984	MALCv4_2984	putative porin		conserved exported protein of unknown function
MEALZ_RS14550	MEALZ_2985	MALCv4_2985	energy transducer TonB		putative TonB-dependent receptor
MEALZ_RS14555	MEALZ_2986	MALCv4_2986	biopolymer transporter ExbD		Biopolymer transport protein%2C ExbD/TolR family
MEALZ_RS14560	MEALZ_2987	MALCv4_2987	DUF2341 domain-containing protein		MotA/TolQ/ExbB proton channel family domain protein
MEALZ_RS14565	MEALZ_2988	MALCv4_2988	hypothetical protein		exported protein of unknown function
MEALZ_RS20495	MEALZ_0029	MALCv4_0029	DUF2807 domain-containing protein		exported protein of unknown function
MEALZ_RS14570	MEALZ_2989	MALCv4_2989	BamA/TamA family outer membrane protein		conserved exported protein of unknown function
MEALZ_RS01555	MEALZ_0317	MALCv4_0317	GNAT family N-acetyltransferase		putative acetyltransferase
MEALZ_RS14575	MEALZ_2990	MALCv4_2990	filamentous haemagglutinin family protein		putative Hemagglutinin-related protein
MEALZ_RS01560	MEALZ_0318	MALCv4_0318	lipopolysaccharide assembly protein LapA domain-containing protein		conserved protein of unknown function
MEALZ_RS14580	MEALZ_2991	MALCv4_2991	hypothetical protein		exported protein of unknown function
MEALZ_RS14590	MEALZ_2993	MALCv4_2993	hypothetical protein		protein of unknown function
MEALZ_RS14595	MEALZ_2994	MALCv4_2994	phosphate regulon sensor histidine kinase PhoR		Histidine kinase
MEALZ_RS14600	MEALZ_2995	MALCv4_2995	phosphate regulon transcriptional regulator PhoB	phoB	Phosphate regulon transcriptional regulatory protein PhoB
MEALZ_RS14605	MEALZ_2996	MALCv4_2996	DUF4168 domain-containing protein		conserved exported protein of unknown function
MEALZ_RS23035	MEALZ_0319	MALCv4_0319	hypothetical protein		conserved protein of unknown function
MEALZ_RS14610	MEALZ_2997	MALCv4_2997	amidohydrolase family protein		putative exported hydrolase
MEALZ_RS14615	MEALZ_2998	MALCv4_2998	ATP-dependent chaperone ClpB	clpB	Chaperone protein ClpB
MEALZ_RS14625	MEALZ_2999	MALCv4_2999	autotransporter domain-containing protein		putative Outer membrane autotransporter barrel domain protein
MEALZ_RS14630	MEALZ_3000	MALCv4_3000	hypothetical protein		protein of unknown function
MEALZ_RS01570	MEALZ_0320	MALCv4_0320	DUF3488 and transglutaminase-like domain-containing protein		conserved hypothetical protein%2C putative transglutaminase
MEALZ_RS14645	MEALZ_3002	MALCv4_3002	IS1182 family transposase		transposase
MEALZ_RS14650	MEALZ_3003	MALCv4_3003	DUF1538 domain-containing protein		conserved membrane protein of unknown function
MEALZ_RS14655	MEALZ_3004	MALCv4_3004	DUF1538 domain-containing protein		conserved membrane protein of unknown function
MEALZ_RS14660	MEALZ_3005	MALCv4_3005	P-II family nitrogen regulator		putative nitrogen regulatory protein P-II
MEALZ_RS14665	MEALZ_3006	MALCv4_3006	CBS domain-containing protein		putative signal transduction protein with CBS domains
MEALZ_RS14670	MEALZ_3007	MALCv4_3007	cold-shock protein	cspD	Cold shock-like protein CspD %28CSP-D%29
MEALZ_RS14675	MEALZ_3008	MALCv4_3008	hypothetical protein		exported protein of unknown function
MEALZ_RS14680	MEALZ_3009	MALCv4_3009	TonB-dependent receptor		putative TonB-dependent receptor
MEALZ_RS14685	MEALZ_3010	MALCv4_3010	fused MFS/spermidine synthase		S-adenosyl-L-methionine-dependent methyltransferase%2C spermidine synthase-related
MEALZ_RS14690	MEALZ_3011	MALCv4_3011	hypothetical protein		exported protein of unknown function
MEALZ_RS01575	MEALZ_0321	MALCv4_0321	DUF58 domain-containing protein		conserved protein of unknown function
MEALZ_RS14700	MEALZ_3012	MALCv4_3012	cold-shock protein	csp	cold shock protein%2C RNA helicase co-factor%2C RNA co-chaperone
MEALZ_RS14705	MEALZ_3013	MALCv4_3013	DUF2796 domain-containing protein		conserved exported protein of unknown function
MEALZ_RS14710	MEALZ_3014	MALCv4_3014	DUF3299 domain-containing protein		conserved exported protein of unknown function
MEALZ_RS14715	MEALZ_3015	MALCv4_3015	ABC transporter ATP-binding protein		ABC transporter related
MEALZ_RS14720	MEALZ_3016	MALCv4_3016	ABC transporter permease		conserved membrane protein of unknown function
MEALZ_RS14730	MEALZ_3017	MALCv4_3017	tetratricopeptide repeat protein		exported protein of unknown function
MEALZ_RS14735	MEALZ_3018	MALCv4_3018	energy transducer TonB		putative TonB family protein
MEALZ_RS14740	MEALZ_3019	MALCv4_3019	biopolymer transporter ExbD	exbD	Biopolymer transport protein exbD2
MEALZ_RS14745	MEALZ_3020	MALCv4_3020	MotA/TolQ/ExbB proton channel family protein		MotA/TolQ/ExbB proton channel
MEALZ_RS14750	MEALZ_3021	MALCv4_3021	MotA/TolQ/ExbB proton channel family protein		MotA/TolQ/ExbB proton channel
MEALZ_RS01580	MEALZ_0322	MALCv4_0322	MoxR family ATPase		Putative AAA ATPase
MEALZ_RS14760	MEALZ_3023	MALCv4_3023	sulfite exporter TauE/SafE family protein		Heavy metal transport/detoxification protein %28fragment%29
MEALZ_RS14765	MEALZ_3024	MALCv4_3024	citrate synthase	gltA	citrate synthase
MEALZ_RS14770	MEALZ_3025	MALCv4_3025	bifunctional aconitate hydratase 2/2-methylisocitrate dehydratase	acnB	Aconitate hydratase 2
MEALZ_RS14775	MEALZ_3026	MALCv4_3026	isocitrate/isopropylmalate family dehydrogenase	icd	Isocitrate dehydrogenase%2C NAD-dependent
MEALZ_RS14780	MEALZ_3027	MALCv4_3027	Uma2 family endonuclease		conserved protein of unknown function
MEALZ_RS14785	MEALZ_3028	MALCv4_3028	hydroxyacylglutathione hydrolase		putative hydroxyacylglutathione hydrolase %28Glyoxalase II%29 %28Glx II%29 GloB-like
MEALZ_RS01585	MEALZ_0323	MALCv4_0323	TraR/DksA family transcriptional regulator		Transcriptional regulator%2C TraR/DksA family
MEALZ_RS14790	MEALZ_3029	MALCv4_3029	hydrolase	yheT	putative esterase yheT
MEALZ_RS14795	MEALZ_3030	MALCv4_3030	hypothetical protein		exported protein of unknown function
MEALZ_RS14800	MEALZ_3031	MALCv4_3031	DEAD/DEAH box helicase	deaD	Cold-shock DEAD box protein A homolog
MEALZ_RS14805	MEALZ_3032	MALCv4_3032	DNA polymerase III subunit epsilon	dnaQ	DNA polymerase III subunit epsilon
MEALZ_RS14810	MEALZ_3033	MALCv4_3033	carboxylesterase	estB	Carboxylesterase 2
MEALZ_RS14815	MEALZ_3034	MALCv4_3034	ISL3 family transposase		ISAtfe-like protein
MEALZ_RS21075	MEALZ_3035	MALCv4_3035	EAL domain-containing protein		putative GGDEF/EAL-domain containing protein
MEALZ_RS01595	MEALZ_0324	MALCv4_0324	tRNA uridine-5-carboxymethylaminomethyl(34) synthesis enzyme MnmG	gidA	tRNA uridine 5-carboxymethylaminomethyl modification enzyme gidA %28Glucose-inhibited division protein A%29
MEALZ_RS14825	MEALZ_3036	MALCv4_3036	ribonuclease HI	rnhA	Ribonuclease HI %28RNase HI%29
MEALZ_RS14830	MEALZ_3037	MALCv4_3037	methyltransferase domain-containing protein		Methyltransferase type 11
MEALZ_RS14835	MEALZ_3038	MALCv4_3038	LysM peptidoglycan-binding domain-containing protein		Lytic transglycosylase catalytic
MEALZ_RS14840	MEALZ_3039	MALCv4_3039	dipeptide ABC transporter ATP-binding protein		ABC transporter%2C putative nickel- or polyamine-transporting ATPase
MEALZ_RS20500	MEALZ_0030	MALCv4_0030	OmpA family protein		OmpA/MotB domain protein
MEALZ_RS14845	MEALZ_3040	MALCv4_3040	ABC transporter permease		Binding-protein-dependent transport systems inner membrane component
MEALZ_RS14850	MEALZ_3041	MALCv4_3041	ABC transporter permease		Binding-protein-dependent transport systems inner membrane component
MEALZ_RS14860	MEALZ_3043	MALCv4_3043	SDR family oxidoreductase	fabI	Enoyl-%5Bacyl-carrier-protein%5D reductase %5BNADH%5D %28NADH- dependent enoyl-ACP reductase%29
MEALZ_RS14865	MEALZ_3044	MALCv4_3044	SurA N-terminal domain-containing protein		PpiC-type peptidyl-prolyl cis-trans isomerase
MEALZ_RS14870	MEALZ_tRNA32	MALCv4_tRNA32	tRNA-Asp
MEALZ_RS14875	MEALZ_tRNA31	MALCv4_tRNA31	tRNA-Val
MEALZ_RS14880	MEALZ_3046	MALCv4_3046	HU family DNA-binding protein	hupB	DNA-binding protein HU-beta %28NS1%29 %28HU-1%29
MEALZ_RS14885	MEALZ_3047	MALCv4_3047	endopeptidase La	lon	ATP-dependent protease La
MEALZ_RS01600	MEALZ_0325	MALCv4_0325	16S rRNA (guanine(527)-N(7))-methyltransferase RsmG	gidB	Methyltransferase gidB %28Glucose-inhibited division protein B%29
MEALZ_RS14890	MEALZ_3048	MALCv4_3048	ATP-dependent Clp protease ATP-binding subunit ClpX	clpX	ATP-dependent Clp protease ATP-binding subunit ClpX
MEALZ_RS14895	MEALZ_3049	MALCv4_3049	ATP-dependent Clp endopeptidase proteolytic subunit ClpP	clpP	ATP-dependent Clp protease proteolytic subunit %28Endopeptidase Clp%29
[truncated: 1,360 more rows]

## Sheet: Overlapped_gene_features
New_RefSeq_ID	Old_RefSeq_Id	chr	RefSeq_start	RefSeq_end	RefSeq_strand	Genoscope_ID	Genoscope_start	Genoscope_end	Genoscope_strand	Gene_name	RefSec_Product	Genoscope_Product
MEALZ_RS00040	MEALZ_0007	NC_016112.1	7973	9229	+	MALCv4_0007	7973	9229	+		TolC family protein	conserved exported protein of unknown function
MEALZ_RS00040	MEALZ_0007	NC_016112.1	7973	9229	+	MALCv4_0008	9226	10401	+		TolC family protein	Efflux transporter%2C RND family%2C MFP subunit
MEALZ_RS00045	MEALZ_0008	NC_016112.1	9226	10401	+	MALCv4_0009	10401	13466	+	helA	efflux RND transporter periplasmic adaptor subunit	Protein helA
MEALZ_RS00045	MEALZ_0008	NC_016112.1	9226	10401	+	MALCv4_0007	7973	9229	+		efflux RND transporter periplasmic adaptor subunit	conserved exported protein of unknown function
MEALZ_RS00045	MEALZ_0008	NC_016112.1	9226	10401	+	MALCv4_0008	9226	10401	+		efflux RND transporter periplasmic adaptor subunit	Efflux transporter%2C RND family%2C MFP subunit
MEALZ_RS00050	MEALZ_0009	NC_016112.1	10401	13466	+	MALCv4_0009	10401	13466	+	helA	CusA/CzcA family heavy metal efflux RND transporter	Protein helA
MEALZ_RS00050	MEALZ_0009	NC_016112.1	10401	13466	+	MALCv4_0010	13459	13764	+		CusA/CzcA family heavy metal efflux RND transporter	conserved protein of unknown function
MEALZ_RS00050	MEALZ_0009	NC_016112.1	10401	13466	+	MALCv4_0008	9226	10401	+		CusA/CzcA family heavy metal efflux RND transporter	Efflux transporter%2C RND family%2C MFP subunit
MEALZ_RS00055	MEALZ_0010	NC_016112.1	13459	13764	+	MALCv4_0009	10401	13466	+	helA	DUF3240 family protein	Protein helA
MEALZ_RS00055	MEALZ_0010	NC_016112.1	13459	13764	+	MALCv4_0010	13459	13764	+		DUF3240 family protein	conserved protein of unknown function
MEALZ_RS00065	MEALZ_0012	NC_016112.1	16598	17958	-	MALCv4_0012	16598	17644	-		IS3 family transposase	Integrase%2C catalytic region
MEALZ_RS00065	MEALZ_0012	NC_016112.1	16598	17958	-	MALCv4_0013	17608	17922	-		IS3 family transposase	conserved protein of unknown function
MEALZ_RS00095	MEALZ_0017	NC_016112.1	22233	23219	-	MALCv4_0017	22233	23231	-		2OG-Fe(II) oxygenase	putative oxygenase
MEALZ_RS00100	MEALZ_0018	NC_016112.1	23477	24259	+	MALCv4_0018	23477	24259	+	lgt	prolipoprotein diacylglyceryl transferase	Prolipoprotein diacylglyceryl transferase
MEALZ_RS00100	MEALZ_0018	NC_016112.1	23477	24259	+	MALCv4_0019	24256	25089	+	thyA	prolipoprotein diacylglyceryl transferase	thymidylate synthetase
MEALZ_RS00105	MEALZ_0019	NC_016112.1	24256	25089	+	MALCv4_0018	23477	24259	+	lgt	thymidylate synthase	Prolipoprotein diacylglyceryl transferase
MEALZ_RS00105	MEALZ_0019	NC_016112.1	24256	25089	+	MALCv4_0019	24256	25089	+	thyA	thymidylate synthase	thymidylate synthetase
MEALZ_RS00105	MEALZ_0019	NC_016112.1	24256	25089	+	MALCv4_0020	25086	25319	-		thymidylate synthase	protein of unknown function
MEALZ_RS00125	MEALZ_0024	NC_016112.1	27295	27711	+	MALCv4_0024	27265	27711	+		OsmC family protein	Putative OsmC-like protein
MEALZ_RS00130	MEALZ_0025	NC_016112.1	27715	28506	+	MALCv4_0025	27718	28506	+	speD	adenosylmethionine decarboxylase	S-adenosylmethionine decarboxylase proenzyme
MEALZ_RS00135	MEALZ_0026	NC_016112.1	29261	31621	+	MALCv4_0026	29288	31621	+		caspase family protein	putative cysteine peptidase
MEALZ_RS00140	MEALZ_0027	NC_016112.1	31894	33141	+	MALCv4_0027	31819	33141	+		autotransporter outer membrane beta-barrel domain-containing protein	putative Outer membrane autotransporter barrel domain protein
MEALZ_RS00235	MEALZ_0046	NC_016112.1	52131	52859	+	MALCv4_0046	52131	52859	+		hypothetical protein	protein of unknown function
MEALZ_RS00235	MEALZ_0046	NC_016112.1	52131	52859	+	MALCv4_0047	52859	54997	+		hypothetical protein	putative adenylate cyclase
MEALZ_RS00240	MEALZ_0047	NC_016112.1	52859	54997	+	MALCv4_0046	52131	52859	+		adenylate/guanylate cyclase domain-containing protein	protein of unknown function
MEALZ_RS00240	MEALZ_0047	NC_016112.1	52859	54997	+	MALCv4_0047	52859	54997	+		adenylate/guanylate cyclase domain-containing protein	putative adenylate cyclase
MEALZ_RS00260	MEALZ_0051	NC_016112.1	62754	63158	+	MALCv4_0051	62754	63158	+		response regulator	Response regulator receiver protein
MEALZ_RS00260	MEALZ_0051	NC_016112.1	62754	63158	+	MALCv4_0052	63155	65314	+		response regulator	PAS fold family
MEALZ_RS00265	MEALZ_0052	NC_016112.1	63155	65314	+	MALCv4_0051	62754	63158	+		EAL domain-containing protein	Response regulator receiver protein
MEALZ_RS00265	MEALZ_0052	NC_016112.1	63155	65314	+	MALCv4_0052	63155	65314	+		EAL domain-containing protein	PAS fold family
MEALZ_RS00280	MEALZ_0055	NC_016112.1	66973	68310	+	MALCv4_0055	66973	68310	+		flippase	putative polysaccharide biosynthesis protein
MEALZ_RS00280	MEALZ_0055	NC_016112.1	66973	68310	+	MALCv4_0056	68300	69289	+		flippase	protein of unknown function
MEALZ_RS00285	MEALZ_0056	NC_016112.1	68300	69289	+	MALCv4_0055	66973	68310	+		sulfotransferase domain-containing protein	putative polysaccharide biosynthesis protein
MEALZ_RS00285	MEALZ_0056	NC_016112.1	68300	69289	+	MALCv4_0056	68300	69289	+		sulfotransferase domain-containing protein	protein of unknown function
MEALZ_RS00290	MEALZ_0057	NC_016112.1	69294	70073	+	MALCv4_0057	69294	70073	+		sulfotransferase domain-containing protein	putative sulfotransferase
MEALZ_RS00290	MEALZ_0057	NC_016112.1	69294	70073	+	MALCv4_0058	70070	70972	+		sulfotransferase domain-containing protein	putative sulfotransferase
MEALZ_RS00295	MEALZ_0058	NC_016112.1	70070	70972	+	MALCv4_0057	69294	70073	+		sulfotransferase	putative sulfotransferase
MEALZ_RS00295	MEALZ_0058	NC_016112.1	70070	70972	+	MALCv4_0058	70070	70972	+		sulfotransferase	putative sulfotransferase
MEALZ_RS00300	MEALZ_0059	NC_016112.1	71042	71863	+	MALCv4_0059	71042	71863	+		methyltransferase domain-containing protein	putative S-adenosyl-L-methionine-dependent methyltransferase
MEALZ_RS00300	MEALZ_0059	NC_016112.1	71042	71863	+	MALCv4_0060	71860	73098	+		methyltransferase domain-containing protein	Glycosyl transferase%2C group 1
MEALZ_RS00305	MEALZ_0060	NC_016112.1	71860	73098	+	MALCv4_0059	71042	71863	+		glycosyltransferase family 4 protein	putative S-adenosyl-L-methionine-dependent methyltransferase
MEALZ_RS00305	MEALZ_0060	NC_016112.1	71860	73098	+	MALCv4_0060	71860	73098	+		glycosyltransferase family 4 protein	Glycosyl transferase%2C group 1
MEALZ_RS00320	MEALZ_0063	NC_016112.1	75234	76343	+	MALCv4_0063	75234	76343	+		glycosyltransferase family 4 protein	putative exopolysaccharide biosynthesis glycosyltransferase
MEALZ_RS00320	MEALZ_0063	NC_016112.1	75234	76343	+	MALCv4_0064	76340	77284	+	galE	glycosyltransferase family 4 protein	UDP-glucose 4-epimerase %28Galactowaldenase%29 %28UDP-galactose 4-epimerase%29 CapN-like
MEALZ_RS00325	MEALZ_0064	NC_016112.1	76340	77284	+	MALCv4_0063	75234	76343	+		SDR family oxidoreductase	putative exopolysaccharide biosynthesis glycosyltransferase
MEALZ_RS00325	MEALZ_0064	NC_016112.1	76340	77284	+	MALCv4_0064	76340	77284	+	galE	SDR family oxidoreductase	UDP-glucose 4-epimerase %28Galactowaldenase%29 %28UDP-galactose 4-epimerase%29 CapN-like
MEALZ_RS00330	MEALZ_0065	NC_016112.1	77904	78926	+	MALCv4_0065	77880	78926	+		glycosyltransferase family 4 protein	Glycosyl transferase%2C group 4 family protein
MEALZ_RS00340	MEALZ_0067	NC_016112.1	80675	82672	+	MALCv4_0067	80633	82672	+		nucleoside-diphosphate sugar epimerase/dehydratase	putative Polysaccharide biosynthesis protein CapD
MEALZ_RS00350	MEALZ_0069	NC_016112.1	83234	84139	+	MALCv4_0069	83234	84139	+		LysR family transcriptional regulator	Transcriptional regulator%2C LysR family
MEALZ_RS00350	MEALZ_0069	NC_016112.1	83234	84139	+	MALCv4_0070	84129	84716	+		LysR family transcriptional regulator	Tellurite resistance methyltransferase%2C TehB%2C core
MEALZ_RS00355	MEALZ_0070	NC_016112.1	84129	84716	+	MALCv4_0069	83234	84139	+		methyltransferase domain-containing protein	Transcriptional regulator%2C LysR family
MEALZ_RS00355	MEALZ_0070	NC_016112.1	84129	84716	+	MALCv4_0070	84129	84716	+		methyltransferase domain-containing protein	Tellurite resistance methyltransferase%2C TehB%2C core
MEALZ_RS00385	MEALZ_0076	NC_016112.1	89697	90473	+	MALCv4_0076	89697	90473	+	hisF	imidazole glycerol phosphate synthase subunit HisF	Imidazole glycerol phosphate synthase subunit HisF %28IGP synthase cyclase subunit%29 %28IGP synthase subunit HisF%29 %28ImGP synthase subunit HisF%29 %28IGPS subunit hisF%29
MEALZ_RS00385	MEALZ_0076	NC_016112.1	89697	90473	+	MALCv4_0077	90470	90859	+	hisI	imidazole glycerol phosphate synthase subunit HisF	Phosphoribosyl-AMP cyclohydrolase %28PRA-CH%29
MEALZ_RS00390	MEALZ_0077	NC_016112.1	90470	90859	+	MALCv4_0076	89697	90473	+	hisF	phosphoribosyl-AMP cyclohydrolase	Imidazole glycerol phosphate synthase subunit HisF %28IGP synthase cyclase subunit%29 %28IGP synthase subunit HisF%29 %28ImGP synthase subunit HisF%29 %28IGPS subunit hisF%29
MEALZ_RS00390	MEALZ_0077	NC_016112.1	90470	90859	+	MALCv4_0077	90470	90859	+	hisI	phosphoribosyl-AMP cyclohydrolase	Phosphoribosyl-AMP cyclohydrolase %28PRA-CH%29
MEALZ_RS00390	MEALZ_0077	NC_016112.1	90470	90859	+	MALCv4_0078	90856	91173	+	hisE	phosphoribosyl-AMP cyclohydrolase	Phosphoribosyl-ATP pyrophosphatase %28PRA-PH%29
MEALZ_RS00395	MEALZ_0078	NC_016112.1	90856	91173	+	MALCv4_0077	90470	90859	+	hisI	phosphoribosyl-ATP diphosphatase	Phosphoribosyl-AMP cyclohydrolase %28PRA-CH%29
MEALZ_RS00395	MEALZ_0078	NC_016112.1	90856	91173	+	MALCv4_0078	90856	91173	+	hisE	phosphoribosyl-ATP diphosphatase	Phosphoribosyl-ATP pyrophosphatase %28PRA-PH%29
MEALZ_RS00420	MEALZ_0083	NC_016112.1	93331	94068	+	MALCv4_0083	93337	94068	+		pteridine reductase	Short-chain dehydrogenase/reductase SDR
MEALZ_RS00440	MEALZ_0087	NC_016112.1	96476	97051	+	MALCv4_0087	96479	97051	+		glycerol-3-phosphate 1-O-acyltransferase PlsY	conserved hypothetical protein%3B putative exported protein
MEALZ_RS00445	MEALZ_0088	NC_016112.1	97233	98243	-	MALCv4_0088	97233	98288	-		tRNA (adenosine(37)-N6)-threonylcarbamoyltransferase complex transferase subunit TsaD	putative O-sialoglycoprotein endopeptidase
MEALZ_RS00490	MEALZ_0096	NC_016112.1	106345	107088	+	MALCv4_0096	106345	107088	+	rsmE	16S rRNA (uracil(1498)-N(3))-methyltransferase	Ribosomal RNA small subunit methyltransferase E
MEALZ_RS00490	MEALZ_0096	NC_016112.1	106345	107088	+	MALCv4_0097	107085	107960	+		16S rRNA (uracil(1498)-N(3))-methyltransferase	Abortive infection protein
MEALZ_RS00495	MEALZ_0097	NC_016112.1	107085	107960	+	MALCv4_0096	106345	107088	+	rsmE	CPBP family intramembrane metalloprotease	Ribosomal RNA small subunit methyltransferase E
MEALZ_RS00495	MEALZ_0097	NC_016112.1	107085	107960	+	MALCv4_0097	107085	107960	+		CPBP family intramembrane metalloprotease	Abortive infection protein
MEALZ_RS00525	MEALZ_0103	NC_016112.1	114113	114577	+	MALCv4_0102	112533	114122	+	guaA	tRNA adenosine(34) deaminase TadA	GMP synthase %5Bglutamine-hydrolyzing%5D %28Glutamine amidotransferase%29 %28GMP synthetase%29
MEALZ_RS00525	MEALZ_0103	NC_016112.1	114113	114577	+	MALCv4_0103	114149	114577	+	tadA	tRNA adenosine(34) deaminase TadA	tRNA-specific adenosine deaminase
MEALZ_RS00575	MEALZ_16	NC_016112.1	124426	125960	+	MALCv4_16s_rRNA_1	124433	125955	+		16S ribosomal RNA
MEALZ_RS00590	MEALZ_23	NC_016112.1	126613	129790	+	MALCv4_23s_rRNA_1	126615	129790	+		23S ribosomal RNA
MEALZ_RS00595	MEALZ_5	NC_016112.1	130082	130197	+	MALCv4_5s_rRNA_1	130084	130198	+		5S ribosomal RNA
MEALZ_RS00600	MEALZ_0114	NC_016112.1	130421	131557	+	MALCv4_0115	131554	132336	+		ABC transporter permease	Putative ABC-type transport system%2C ATPase component
MEALZ_RS00600	MEALZ_0114	NC_016112.1	130421	131557	+	MALCv4_0114	130418	131557	+		ABC transporter permease	Conserved hypothetical protein%2C putative ABC transporter
MEALZ_RS00605	MEALZ_0115	NC_016112.1	131554	132336	+	MALCv4_0115	131554	132336	+		ATP-binding cassette domain-containing protein	Putative ABC-type transport system%2C ATPase component
MEALZ_RS00605	MEALZ_0115	NC_016112.1	131554	132336	+	MALCv4_0116	132329	133243	+		ATP-binding cassette domain-containing protein	Mammalian cell entry related domain protein
MEALZ_RS00605	MEALZ_0115	NC_016112.1	131554	132336	+	MALCv4_0114	130418	131557	+		ATP-binding cassette domain-containing protein	Conserved hypothetical protein%2C putative ABC transporter
MEALZ_RS00610	MEALZ_0116	NC_016112.1	132329	133243	+	MALCv4_0115	131554	132336	+		MlaD family protein	Putative ABC-type transport system%2C ATPase component
MEALZ_RS00610	MEALZ_0116	NC_016112.1	132329	133243	+	MALCv4_0116	132329	133243	+		MlaD family protein	Mammalian cell entry related domain protein
MEALZ_RS00610	MEALZ_0116	NC_016112.1	132329	133243	+	MALCv4_0117	133240	133791	+		MlaD family protein	putative lipoprotein
MEALZ_RS00615	MEALZ_0117	NC_016112.1	133240	133791	+	MALCv4_0116	132329	133243	+		hypothetical protein	Mammalian cell entry related domain protein
MEALZ_RS00615	MEALZ_0117	NC_016112.1	133240	133791	+	MALCv4_0117	133240	133791	+		hypothetical protein	putative lipoprotein
MEALZ_RS00680	MEALZ_0130	NC_016112.1	146263	147489	+	MALCv4_0131	147458	147913	+	dut	bifunctional phosphopantothenoylcysteine decarboxylase/phosphopantothenate--cysteine ligase CoaBC	Deoxyuridine 5%27-triphosphate nucleotidohydrolase %28dUTPase%29 %28dUTP pyrophosphatase%29
MEALZ_RS00680	MEALZ_0130	NC_016112.1	146263	147489	+	MALCv4_0130	146383	147489	+	coaB	bifunctional phosphopantothenoylcysteine decarboxylase/phosphopantothenate--cysteine ligase CoaBC	Coenzyme A biosynthesis bifunctional protein coaBC %28DNA/pantothenate metabolism flavoprotein%29 %5BIncludes: Phosphopantothenoylcysteine decarboxylase %28PPCDC%29 %28CoaC%29%3B Phosphopantothenate-- cysteine ligase %28Phosphopantothenoylcysteine synthase%29 %28PPC synthetase%29 %28PPCS%29 %28CoaB%29%5D
MEALZ_RS00685	MEALZ_0131	NC_016112.1	147458	147913	+	MALCv4_0131	147458	147913	+	dut	dUTP diphosphatase	Deoxyuridine 5%27-triphosphate nucleotidohydrolase %28dUTPase%29 %28dUTP pyrophosphatase%29
MEALZ_RS00685	MEALZ_0131	NC_016112.1	147458	147913	+	MALCv4_0130	146383	147489	+	coaB	dUTP diphosphatase	Coenzyme A biosynthesis bifunctional protein coaBC %28DNA/pantothenate metabolism flavoprotein%29 %5BIncludes: Phosphopantothenoylcysteine decarboxylase %28PPCDC%29 %28CoaC%29%3B Phosphopantothenate-- cysteine ligase %28Phosphopantothenoylcysteine synthase%29 %28PPC synthetase%29 %28PPCS%29 %28CoaB%29%5D
MEALZ_RS00705	MEALZ_0135	NC_016112.1	152771	153346	-	MALCv4_0135	152771	153346	-		YggT family protein	conserved membrane protein of unknown function
MEALZ_RS00705	MEALZ_0135	NC_016112.1	152771	153346	-	MALCv4_0136	153346	154173	-	proC	YggT family protein	Pyrroline-5-carboxylate reductase
MEALZ_RS00710	MEALZ_0136	NC_016112.1	153346	154173	-	MALCv4_0135	152771	153346	-		pyrroline-5-carboxylate reductase	conserved membrane protein of unknown function
MEALZ_RS00710	MEALZ_0136	NC_016112.1	153346	154173	-	MALCv4_0136	153346	154173	-	proC	pyrroline-5-carboxylate reductase	Pyrroline-5-carboxylate reductase
MEALZ_RS00715	MEALZ_0137	NC_016112.1	154353	155345	+	MALCv4_0137	154353	155345	+		deoxyribodipyrimidine photo-lyase	Photoproduct lyase
MEALZ_RS00715	MEALZ_0137	NC_016112.1	154353	155345	+	MALCv4_0138	155333	156049	+		deoxyribodipyrimidine photo-lyase	Short-chain dehydrogenase/reductase SDR
MEALZ_RS00720	MEALZ_0138	NC_016112.1	155333	156049	+	MALCv4_0137	154353	155345	+		SDR family oxidoreductase	Photoproduct lyase
MEALZ_RS00720	MEALZ_0138	NC_016112.1	155333	156049	+	MALCv4_0138	155333	156049	+		SDR family oxidoreductase	Short-chain dehydrogenase/reductase SDR
MEALZ_RS00730	MEALZ_0140	NC_016112.1	156903	157700	+	MALCv4_0140	156834	157700	+		class I SAM-dependent methyltransferase	conserved protein of unknown function
MEALZ_RS00735	MEALZ_0141	NC_016112.1	158066	160258	+	MALCv4_0141	158054	160258	+	priA	primosomal protein N'	Primosomal protein N%27
MEALZ_RS00760	MEALZ_0148	NC_016112.1	164923	165726	-	MALCv4_0148	164923	165726	-	trpC	indole-3-glycerol phosphate synthase TrpC	indole-3-glycerol phosphate synthase %28IGPS%29
MEALZ_RS00760	MEALZ_0148	NC_016112.1	164923	165726	-	MALCv4_0149	165723	166757	-	trpD	indole-3-glycerol phosphate synthase TrpC	Anthranilate phosphoribosyltransferase
MEALZ_RS00765	MEALZ_0149	NC_016112.1	165723	166757	-	MALCv4_0148	164923	165726	-	trpC	anthranilate phosphoribosyltransferase	indole-3-glycerol phosphate synthase %28IGPS%29
MEALZ_RS00765	MEALZ_0149	NC_016112.1	165723	166757	-	MALCv4_0149	165723	166757	-	trpD	anthranilate phosphoribosyltransferase	Anthranilate phosphoribosyltransferase
MEALZ_RS00770	MEALZ_0150	NC_016112.1	166846	167436	-	MALCv4_0150	166846	167436	-	trpG	aminodeoxychorismate/anthranilate synthase component II	Anthranilate synthase component II %28Glutamine amido- transferase%29
MEALZ_RS00770	MEALZ_0150	NC_016112.1	166846	167436	-	MALCv4_0151	167433	168935	-	trpE	aminodeoxychorismate/anthranilate synthase component II	anthranilate synthase component I
MEALZ_RS00775	MEALZ_0151	NC_016112.1	167433	168920	-	MALCv4_0150	166846	167436	-	trpG	anthranilate synthase component I	Anthranilate synthase component II %28Glutamine amido- transferase%29
MEALZ_RS00775	MEALZ_0151	NC_016112.1	167433	168920	-	MALCv4_0151	167433	168935	-	trpE	anthranilate synthase component I	anthranilate synthase component I
MEALZ_RS00785	MEALZ_0153	NC_016112.1	170249	171703	-	MALCv4_0153	170249	171703	-		ATP-binding protein	Integral membrane sensor signal transduction histidine kinase
MEALZ_RS00785	MEALZ_0153	NC_016112.1	170249	171703	-	MALCv4_0154	171703	172362	-	qseB	ATP-binding protein	Transcriptional regulatory protein QseB
MEALZ_RS00790	MEALZ_0154	NC_016112.1	171703	172362	-	MALCv4_0153	170249	171703	-		response regulator	Integral membrane sensor signal transduction histidine kinase
MEALZ_RS00790	MEALZ_0154	NC_016112.1	171703	172362	-	MALCv4_0154	171703	172362	-	qseB	response regulator	Transcriptional regulatory protein QseB
MEALZ_RS00830	MEALZ_0161	NC_016112.1	180836	182539	-	MALCv4_0161	180836	182650	-		ABC transporter ATP-binding protein	ABC transporter related protein
MEALZ_RS00845	MEALZ_0164	NC_016112.1	185206	185520	+	MALCv4_0164	185206	185520	+		YbjQ family protein	conserved protein of unknown function
MEALZ_RS00845	MEALZ_0164	NC_016112.1	185206	185520	+	MALCv4_0165	185517	185717	+		YbjQ family protein	Predicted Fe-S protein %28fragment%29
MEALZ_RS00850	MEALZ_0165	NC_016112.1	185517	185717	+	MALCv4_0164	185206	185520	+		DUF1289 domain-containing protein	conserved protein of unknown function
MEALZ_RS00850	MEALZ_0165	NC_016112.1	185517	185717	+	MALCv4_0165	185517	185717	+		DUF1289 domain-containing protein	Predicted Fe-S protein %28fragment%29
MEALZ_RS00870	MEALZ_0169	NC_016112.1	189053	189223	+	MALCv4_0169	189029	189223	+		heavy metal translocating P-type ATPase metal-binding domain-containing protein	conserved protein of unknown function
MEALZ_RS00875	MEALZ_0170	NC_016112.1	189313	189558	+	MALCv4_0170	189268	189558	+		hypothetical protein	conserved protein of unknown function
MEALZ_RS00900	MEALZ_0175	NC_016112.1	195256	196098	+	MALCv4_0175	195208	196098	+	mepA	penicillin-insensitive murein endopeptidase	Penicillin-insensitive murein endopeptidase
MEALZ_RS00915	None	NC_016112.1	198340	199073	+	MALCv4_0179	198507	198812	+	aqpZ	aquaporin Z	fragment of water channel %28aquaporin Z%29 %28MIP family%29 %28part 1%29
MEALZ_RS00915	None	NC_016112.1	198340	199073	+	MALCv4_0180	198858	199073	+	aqpZ	aquaporin Z	fragment of water channel %28aquaporin Z%29 %28MIP family%29 %28part 2%29
MEALZ_RS00920	MEALZ_0182	NC_016112.1	199740	200156	+	MALCv4_0181	199573	199743	+		DUF1311 domain-containing protein	protein of unknown function
MEALZ_RS00920	MEALZ_0182	NC_016112.1	199740	200156	+	MALCv4_0182	199740	200156	+		DUF1311 domain-containing protein	conserved exported protein of unknown function
MEALZ_RS00935	None	NC_016112.1	201984	203756	-	MALCv4_0187	201984	202685	-		glycosyltransferase	Glycosyl transferase family 2 %28fragment%29
MEALZ_RS00935	None	NC_016112.1	201984	203756	-	MALCv4_0188	202710	204143	-		glycosyltransferase	Glycosyl transferase family 2 %28fragment%29
MEALZ_RS00945	MEALZ_0190	NC_016112.1	205743	205934	-	MALCv4_0190	205743	205943	-		hypothetical protein	protein of unknown function
MEALZ_RS00955	MEALZ_0191	NC_016112.1	206459	206905	+	MALCv4_0191	206459	206905	+		Arm DNA-binding domain-containing protein	protein of unknown function
MEALZ_RS00955	MEALZ_0191	NC_016112.1	206459	206905	+	MALCv4_0192	206872	207672	+		Arm DNA-binding domain-containing protein	protein of unknown function
MEALZ_RS00960	MEALZ_0192	NC_016112.1	206872	207672	+	MALCv4_0191	206459	206905	+		tyrosine-type recombinase/integrase	protein of unknown function
MEALZ_RS00960	MEALZ_0192	NC_016112.1	206872	207672	+	MALCv4_0192	206872	207672	+		tyrosine-type recombinase/integrase	protein of unknown function
MEALZ_RS00960	MEALZ_0192	NC_016112.1	206872	207672	+	MALCv4_0193	207650	207877	+		tyrosine-type recombinase/integrase	conserved protein of unknown function
MEALZ_RS00965	MEALZ_0193	NC_016112.1	207650	207877	+	MALCv4_0192	206872	207672	+		DUF6290 family protein	protein of unknown function
MEALZ_RS00965	MEALZ_0193	NC_016112.1	207650	207877	+	MALCv4_0193	207650	207877	+		DUF6290 family protein	conserved protein of unknown function
MEALZ_RS00965	MEALZ_0193	NC_016112.1	207650	207877	+	MALCv4_0194	207861	208127	+		DUF6290 family protein	putative plasmid addiction system%2C toxin protein
MEALZ_RS00970	MEALZ_0194	NC_016112.1	207861	208127	+	MALCv4_0193	207650	207877	+		type II toxin-antitoxin system RelE/ParE family toxin	conserved protein of unknown function
MEALZ_RS00970	MEALZ_0194	NC_016112.1	207861	208127	+	MALCv4_0194	207861	208127	+		type II toxin-antitoxin system RelE/ParE family toxin	putative plasmid addiction system%2C toxin protein
MEALZ_RS00980	MEALZ_0196	NC_016112.1	209332	209580	+	MALCv4_0196	209260	209580	+		hypothetical protein	protein of unknown function
MEALZ_RS00985	MEALZ_0197	NC_016112.1	209638	210936	+	MALCv4_0197	209590	210936	+		transposase	protein of unknown function
MEALZ_RS01005	MEALZ_0201	NC_016112.1	212878	214437	+	MALCv4_0202	214424	215170	+		IS21 family transposase	putative helper of transposition protein
MEALZ_RS01005	MEALZ_0201	NC_016112.1	212878	214437	+	MALCv4_0201	212878	214437	+		IS21 family transposase	putative transposase%2C IS21 family
MEALZ_RS01010	MEALZ_0202	NC_016112.1	214424	215170	+	MALCv4_0202	214424	215170	+		IS21-like element helper ATPase IstB	putative helper of transposition protein
MEALZ_RS01010	MEALZ_0202	NC_016112.1	214424	215170	+	MALCv4_0201	212878	214437	+		IS21-like element helper ATPase IstB	putative transposase%2C IS21 family
MEALZ_RS01015	None	NC_016112.1	215266	215682	+	MALCv4_0203	215195	215431	+		transposase	transposase%2C ISL3 family %28fragment%29
MEALZ_RS01015	None	NC_016112.1	215266	215682	+	MALCv4_0204	215440	215682	+		transposase	transposase%2C ISL3 family %28fragment%29
MEALZ_RS01035	MEALZ_0208	NC_016112.1	217025	219958	-	MALCv4_0208	217025	219976	-		UvrD-helicase domain-containing protein	Helicase IV
MEALZ_RS01045	MEALZ_0210	NC_016112.1	220882	221313	-	MALCv4_0210	220882	221394	-		hypothetical protein	conserved membrane protein of unknown function
MEALZ_RS01075	MEALZ_0216	NC_016112.1	227531	228388	-	MALCv4_0216	227531	228388	-	fdsC	formate dehydrogenase accessory sulfurtransferase FdhD	NAD-linked formate dehydrogenase%2C molybdenum containing%2C accessory protein
MEALZ_RS01075	MEALZ_0216	NC_016112.1	227531	228388	-	MALCv4_0217	228381	229994	-	fdsA	formate dehydrogenase accessory sulfurtransferase FdhD	NAD-linked formate dehydrogenase%2C molybdenum containing%2C alpha subunit %28fragment%29
MEALZ_RS01080	MEALZ_0217	NC_016112.1	228381	230036	-	MALCv4_0216	227531	228388	-	fdsC	formate dehydrogenase subunit alpha	NAD-linked formate dehydrogenase%2C molybdenum containing%2C accessory protein
MEALZ_RS01080	MEALZ_0217	NC_016112.1	228381	230036	-	MALCv4_0218	229998	230291	+		formate dehydrogenase subunit alpha	Periplasmic molybdate-binding protein/domain %28fragment%29
MEALZ_RS01080	MEALZ_0217	NC_016112.1	228381	230036	-	MALCv4_0217	228381	229994	-	fdsA	formate dehydrogenase subunit alpha	NAD-linked formate dehydrogenase%2C molybdenum containing%2C alpha subunit %28fragment%29
MEALZ_RS01090	MEALZ_0221	NC_016112.1	230734	231210	+	MALCv4_0220	230603	230749	+		DUF3368 domain-containing protein	protein of unknown function
MEALZ_RS01090	MEALZ_0221	NC_016112.1	230734	231210	+	MALCv4_0221	230797	231210	+		DUF3368 domain-containing protein	conserved protein of unknown function
MEALZ_RS01100	MEALZ_0222	NC_016112.1	231965	233284	-	MALCv4_0222	231965	233326	-		saccharopine dehydrogenase NADP-binding domain-containing protein	putative NAD%28P%29-binding domain enzyme
MEALZ_RS01105	MEALZ_0223	NC_016112.1	234422	235273	+	MALCv4_0223	234125	235273	+		hypothetical protein	protein of unknown function
MEALZ_RS01150	MEALZ_0233	NC_016112.1	249829	250467	+	MALCv4_0233	249829	250467	+		DUF47 family protein	conserved protein of unknown function
MEALZ_RS01150	MEALZ_0233	NC_016112.1	249829	250467	+	MALCv4_0234	250464	250646	+		DUF47 family protein	protein of unknown function
MEALZ_RS01175	MEALZ_0238	NC_016112.1	254006	255022	+	MALCv4_0238	253991	255022	+		DUF2817 domain-containing protein	Peptidase M14 carboxypeptidase A
MEALZ_RS01175	MEALZ_0238	NC_016112.1	254006	255022	+	MALCv4_0239	255015	255815	+		DUF2817 domain-containing protein	Alpha/beta hydrolase fold protein
MEALZ_RS01180	MEALZ_0239	NC_016112.1	255015	255815	+	MALCv4_0238	253991	255022	+		alpha/beta hydrolase	Peptidase M14 carboxypeptidase A
MEALZ_RS01180	MEALZ_0239	NC_016112.1	255015	255815	+	MALCv4_0239	255015	255815	+		alpha/beta hydrolase	Alpha/beta hydrolase fold protein
MEALZ_RS01200	MEALZ_0243	NC_016112.1	257952	258875	+	MALCv4_0243	257952	258875	+		paraslipin	putative membrane protein
MEALZ_RS01200	MEALZ_0243	NC_016112.1	257952	258875	+	MALCv4_0244	258872	259819	+		paraslipin	putative membrane protein
MEALZ_RS01205	MEALZ_0244	NC_016112.1	258872	259819	+	MALCv4_0243	257952	258875	+		stomatin-like protein	putative membrane protein
MEALZ_RS01205	MEALZ_0244	NC_016112.1	258872	259819	+	MALCv4_0244	258872	259819	+		stomatin-like protein	putative membrane protein
MEALZ_RS01225	MEALZ_0249	NC_016112.1	265288	266157	+	MALCv4_0249	265288	266157	+		EAL domain-containing protein	conserved protein of unknown function
MEALZ_RS01225	MEALZ_0249	NC_016112.1	265288	266157	+	MALCv4_0250	266157	266789	+		EAL domain-containing protein	Predicted esterase of the alpha/beta hydrolase fold
MEALZ_RS01230	MEALZ_0250	NC_016112.1	266157	266789	+	MALCv4_0249	265288	266157	+		alpha/beta hydrolase	conserved protein of unknown function
MEALZ_RS01230	MEALZ_0250	NC_016112.1	266157	266789	+	MALCv4_0250	266157	266789	+		alpha/beta hydrolase	Predicted esterase of the alpha/beta hydrolase fold
MEALZ_RS01240	MEALZ_0252	NC_016112.1	268410	269276	-	MALCv4_0252	268410	269321	-	cysW	sulfate ABC transporter permease subunit CysW	Sulfate transport system permease protein CysW
MEALZ_RS01245	MEALZ_0253	NC_016112.1	269288	270115	-	MALCv4_0252	268410	269321	-	cysW	sulfate ABC transporter permease subunit CysT	Sulfate transport system permease protein CysW
MEALZ_RS01245	MEALZ_0253	NC_016112.1	269288	270115	-	MALCv4_0253	269288	270115	-	cysT	sulfate ABC transporter permease subunit CysT	Sulfate transport system permease protein CysT
MEALZ_RS01270	MEALZ_0259	NC_016112.1	276873	278204	-	MALCv4_0259	276873	278204	-		hypothetical protein	protein of unknown function
MEALZ_RS01270	MEALZ_0259	NC_016112.1	276873	278204	-	MALCv4_0260	278201	278440	-		hypothetical protein	conserved protein of unknown function
MEALZ_RS01275	MEALZ_0260	NC_016112.1	278201	278440	-	MALCv4_0259	276873	278204	-		phosphopantetheine-binding protein	protein of unknown function
MEALZ_RS01275	MEALZ_0260	NC_016112.1	278201	278440	-	MALCv4_0260	278201	278440	-		phosphopantetheine-binding protein	conserved protein of unknown function
MEALZ_RS01285	MEALZ_0262	NC_016112.1	280238	281419	+	MALCv4_0262	280238	281419	+		beta-ketoacyl-ACP synthase	Beta-ketoacyl synthase
MEALZ_RS01285	MEALZ_0262	NC_016112.1	280238	281419	+	MALCv4_0263	281416	281856	+		beta-ketoacyl-ACP synthase	Beta-hydroxyacyl-%28Acyl-carrier-protein%29 dehydratase FabA/FabZ %28fragment%29
MEALZ_RS01290	MEALZ_0263	NC_016112.1	281416	281856	+	MALCv4_0262	280238	281419	+		hotdog family protein	Beta-ketoacyl synthase
MEALZ_RS01290	MEALZ_0263	NC_016112.1	281416	281856	+	MALCv4_0263	281416	281856	+		hotdog family protein	Beta-hydroxyacyl-%28Acyl-carrier-protein%29 dehydratase FabA/FabZ %28fragment%29
MEALZ_RS01295	MEALZ_0264	NC_016112.1	282248	282973	+	MALCv4_0264	282248	282973	+	fabG	3-oxoacyl-ACP reductase FabG	3-oxoacyl-%28Acyl carrier protein%29 reductase
MEALZ_RS01295	MEALZ_0264	NC_016112.1	282248	282973	+	MALCv4_0265	282973	284193	+		3-oxoacyl-ACP reductase FabG	Beta-ketoacyl synthase
MEALZ_RS01300	MEALZ_0265	NC_016112.1	282970	284193	+	MALCv4_0264	282248	282973	+	fabG	beta-ketoacyl-ACP synthase	3-oxoacyl-%28Acyl carrier protein%29 reductase
MEALZ_RS01300	MEALZ_0265	NC_016112.1	282970	284193	+	MALCv4_0265	282973	284193	+		beta-ketoacyl-ACP synthase	Beta-ketoacyl synthase
MEALZ_RS01325	MEALZ_0270	NC_016112.1	288861	290291	-	MALCv4_0269	288487	288876	-		RtcB family protein	conserved protein of unknown function
MEALZ_RS01325	MEALZ_0270	NC_016112.1	288861	290291	-	MALCv4_0270	288861	290291	-		RtcB family protein	conserved protein of unknown function
MEALZ_RS01360	MEALZ_0277	NC_016112.1	295994	299152	+	MALCv4_0277	295961	299152	+		transporter substrate-binding domain-containing protein	HAMP domain protein
MEALZ_RS01405	MEALZ_0287	NC_016112.1	310425	311270	-	MALCv4_0287	310425	311270	-	korB	2-oxoacid:ferredoxin oxidoreductase subunit beta	putative 2-oxoglutarate ferredoxin oxidoreductase%2C beta subunit
MEALZ_RS01405	MEALZ_0287	NC_016112.1	310425	311270	-	MALCv4_0288	311267	313012	-	korA	2-oxoacid:ferredoxin oxidoreductase subunit beta	putative 2-oxoglutarate ferredoxin oxidoreductase%2C alpha subunit
MEALZ_RS01410	MEALZ_0288	NC_016112.1	311267	313012	-	MALCv4_0287	310425	311270	-	korB	2-oxoacid:acceptor oxidoreductase subunit alpha	putative 2-oxoglutarate ferredoxin oxidoreductase%2C beta subunit
MEALZ_RS01410	MEALZ_0288	NC_016112.1	311267	313012	-	MALCv4_0288	311267	313012	-	korA	2-oxoacid:acceptor oxidoreductase subunit alpha	putative 2-oxoglutarate ferredoxin oxidoreductase%2C alpha subunit
MEALZ_RS01420	None	NC_016112.1	313363	313680	-	MALCv4_0290	313680	313934	-		type II toxin-antitoxin system PemK/MazF family toxin	conserved protein of unknown function
MEALZ_RS01430	MEALZ_0291	NC_016112.1	314158	314430	-	MALCv4_0291	314158	314430	-		Txe/YoeB family addiction module toxin	Addiction module toxin%2C Txe/YoeB family
MEALZ_RS01430	MEALZ_0291	NC_016112.1	314158	314430	-	MALCv4_0292	314427	314669	-		Txe/YoeB family addiction module toxin	Prevent-host-death family protein
MEALZ_RS01435	MEALZ_0292	NC_016112.1	314427	314669	-	MALCv4_0291	314158	314430	-		type II toxin-antitoxin system Phd/YefM family antitoxin	Addiction module toxin%2C Txe/YoeB family
MEALZ_RS01435	MEALZ_0292	NC_016112.1	314427	314669	-	MALCv4_0292	314427	314669	-		type II toxin-antitoxin system Phd/YefM family antitoxin	Prevent-host-death family protein
MEALZ_RS01440	MEALZ_0294	NC_016112.1	315303	316349	-	MALCv4_0294	315303	316313	-		DUF4917 family protein	conserved protein of unknown function
MEALZ_RS01455	MEALZ_0297	NC_016112.1	317368	317784	-	MALCv4_0297	317368	317784	-		hypothetical protein	protein of unknown function
MEALZ_RS01455	MEALZ_0297	NC_016112.1	317368	317784	-	MALCv4_0298	317759	318145	-		hypothetical protein	putative Toxin-antitoxin system%2C antitoxin component%2C Xre family
MEALZ_RS01460	MEALZ_0298	NC_016112.1	317759	318145	-	MALCv4_0297	317368	317784	-		helix-turn-helix transcriptional regulator	protein of unknown function
MEALZ_RS01460	MEALZ_0298	NC_016112.1	317759	318145	-	MALCv4_0298	317759	318145	-		helix-turn-helix transcriptional regulator	putative Toxin-antitoxin system%2C antitoxin component%2C Xre family
MEALZ_RS01490	MEALZ_0304	NC_016112.1	328008	328685	-	MALCv4_0304	328008	328694	-		zinc ribbon domain-containing protein	membrane protein of unknown function
MEALZ_RS01530	MEALZ_0312	NC_016112.1	339523	339774	+	MALCv4_0312	339523	339774	+		type II toxin-antitoxin system prevent-host-death family antitoxin	conserved protein of unknown function
MEALZ_RS01530	MEALZ_0312	NC_016112.1	339523	339774	+	MALCv4_0313	339771	340031	+	yoeB	type II toxin-antitoxin system prevent-host-death family antitoxin	Toxin yoeB
MEALZ_RS01535	MEALZ_0313	NC_016112.1	339771	340031	+	MALCv4_0312	339523	339774	+		Txe/YoeB family addiction module toxin	conserved protein of unknown function
MEALZ_RS01535	MEALZ_0313	NC_016112.1	339771	340031	+	MALCv4_0313	339771	340031	+	yoeB	Txe/YoeB family addiction module toxin	Toxin yoeB
MEALZ_RS01545	MEALZ_0315	NC_016112.1	341163	342731	-	MALCv4_0315	341163	342746	-		sigma 54-interacting transcriptional regulator	Sigma-54 dependent transcriptional regulator
MEALZ_RS01575	MEALZ_0321	NC_016112.1	349280	350224	-	MALCv4_0321	349280	350224	-		DUF58 domain-containing protein	conserved protein of unknown function
MEALZ_RS01575	MEALZ_0321	NC_016112.1	349280	350224	-	MALCv4_0322	350221	351126	-		DUF58 domain-containing protein	Putative AAA ATPase
MEALZ_RS01580	MEALZ_0322	NC_016112.1	350221	351126	-	MALCv4_0321	349280	350224	-		MoxR family ATPase	conserved protein of unknown function
MEALZ_RS01580	MEALZ_0322	NC_016112.1	350221	351126	-	MALCv4_0322	350221	351126	-		MoxR family ATPase	Putative AAA ATPase
MEALZ_RS01595	MEALZ_0324	NC_016112.1	352102	353970	+	MALCv4_0324	352102	353970	+	gidA	tRNA uridine-5-carboxymethylaminomethyl(34) synthesis enzyme MnmG	tRNA uridine 5-carboxymethylaminomethyl modification enzyme gidA %28Glucose-inhibited division protein A%29
MEALZ_RS01595	MEALZ_0324	NC_016112.1	352102	353970	+	MALCv4_0325	353970	354599	+	gidB	tRNA uridine-5-carboxymethylaminomethyl(34) synthesis enzyme MnmG	Methyltransferase gidB %28Glucose-inhibited division protein B%29
MEALZ_RS01600	MEALZ_0325	NC_016112.1	353970	354599	+	MALCv4_0324	352102	353970	+	gidA	16S rRNA (guanine(527)-N(7))-methyltransferase RsmG	tRNA uridine 5-carboxymethylaminomethyl modification enzyme gidA %28Glucose-inhibited division protein A%29
MEALZ_RS01600	MEALZ_0325	NC_016112.1	353970	354599	+	MALCv4_0325	353970	354599	+	gidB	16S rRNA (guanine(527)-N(7))-methyltransferase RsmG	Methyltransferase gidB %28Glucose-inhibited division protein B%29
MEALZ_RS01615	MEALZ_0328	NC_016112.1	356415	356774	+	MALCv4_0328	356367	356774	+	atpI	ATP synthase subunit I	ATP synthase protein I
MEALZ_RS01625	MEALZ_0330	NC_016112.1	357639	357908	+	MALCv4_0330	357618	357908	+	atpE	F0F1 ATP synthase subunit C	ATP synthase subunit c
MEALZ_RS01655	MEALZ_0336	NC_016112.1	362850	363272	+	MALCv4_0336	362856	363272	+	atpC	F0F1 ATP synthase subunit epsilon	ATP synthase epsilon chain %28ATP synthase F1 sector epsilon subunit%29
MEALZ_RS01670	MEALZ_0339	NC_016112.1	366928	368058	+	MALCv4_0339	366892	368058	+		helix-turn-helix domain-containing protein	Transcriptional regulator%2C XRE family
MEALZ_RS01670	MEALZ_0339	NC_016112.1	366928	368058	+	MALCv4_0340	368058	368615	+		helix-turn-helix domain-containing protein	conserved protein of unknown function
MEALZ_RS01675	MEALZ_0340	NC_016112.1	368058	368615	+	MALCv4_0339	366892	368058	+		hypothetical protein	Transcriptional regulator%2C XRE family
MEALZ_RS01675	MEALZ_0340	NC_016112.1	368058	368615	+	MALCv4_0340	368058	368615	+		hypothetical protein	conserved protein of unknown function
MEALZ_RS01695	MEALZ_0345	NC_016112.1	370718	371455	+	MALCv4_0345	370787	371455	+		hypothetical protein	Type I restriction-modification system specificity subunit %28fragment%29
MEALZ_RS01705	MEALZ_0347	NC_016112.1	372912	374084	-	MALCv4_0347	372912	374027	-		hypothetical protein	conserved protein of unknown function
MEALZ_RS01735	MEALZ_0353	NC_016112.1	377077	377664	-	MALCv4_0353	377077	377793	-		TetR/AcrR family transcriptional regulator	Transcriptional regulator%2C TetR family
MEALZ_RS01740	MEALZ_0354	NC_016112.1	378128	379624	-	MALCv4_0354	378128	379624	-		efflux transporter outer membrane subunit	RND efflux system outer membrane lipoprotein NodT
MEALZ_RS01740	MEALZ_0354	NC_016112.1	378128	379624	-	MALCv4_0355	379611	380105	-		efflux transporter outer membrane subunit	exported protein of unknown function
MEALZ_RS01745	MEALZ_0355	NC_016112.1	379611	380105	-	MALCv4_0354	378128	379624	-		cytochrome c	RND efflux system outer membrane lipoprotein NodT
MEALZ_RS01745	MEALZ_0355	NC_016112.1	379611	380105	-	MALCv4_0355	379611	380105	-		cytochrome c	exported protein of unknown function
MEALZ_RS01745	MEALZ_0355	NC_016112.1	379611	380105	-	MALCv4_0356	380102	380812	-		cytochrome c	ABC transporter ATPase
MEALZ_RS01750	MEALZ_0356	NC_016112.1	380102	380812	-	MALCv4_0355	379611	380105	-		ABC transporter ATP-binding protein	exported protein of unknown function
MEALZ_RS01750	MEALZ_0356	NC_016112.1	380102	380812	-	MALCv4_0356	380102	380812	-		ABC transporter ATP-binding protein	ABC transporter ATPase
MEALZ_RS01755	MEALZ_0357	NC_016112.1	380814	382016	-	MALCv4_0357	380814	382016	-		ABC transporter permease	conserved membrane protein of unknown function
MEALZ_RS01755	MEALZ_0357	NC_016112.1	380814	382016	-	MALCv4_0358	382013	383164	-		ABC transporter permease	Efflux transporter%2C RND family%2C MFP subunit
MEALZ_RS01760	MEALZ_0358	NC_016112.1	382013	383164	-	MALCv4_0357	380814	382016	-		efflux RND transporter periplasmic adaptor subunit	conserved membrane protein of unknown function
MEALZ_RS01760	MEALZ_0358	NC_016112.1	382013	383164	-	MALCv4_0358	382013	383164	-		efflux RND transporter periplasmic adaptor subunit	Efflux transporter%2C RND family%2C MFP subunit
MEALZ_RS01760	MEALZ_0358	NC_016112.1	382013	383164	-	MALCv4_0359	383161	383769	-		efflux RND transporter periplasmic adaptor subunit	Transcriptional regulator TetR family
MEALZ_RS01765	MEALZ_0359	NC_016112.1	383161	383769	-	MALCv4_0358	382013	383164	-		TetR/AcrR family transcriptional regulator	Efflux transporter%2C RND family%2C MFP subunit
MEALZ_RS01765	MEALZ_0359	NC_016112.1	383161	383769	-	MALCv4_0359	383161	383769	-		TetR/AcrR family transcriptional regulator	Transcriptional regulator TetR family
MEALZ_RS01780	MEALZ_0362	NC_016112.1	386244	386843	+	MALCv4_0362	386244	386843	+		isochorismatase family protein	Nicotinamidase
MEALZ_RS01780	MEALZ_0362	NC_016112.1	386244	386843	+	MALCv4_0363	386840	388177	+	pncB	isochorismatase family protein	Nicotinate phosphoribosyltransferase pncB2
MEALZ_RS01785	MEALZ_0363	NC_016112.1	386840	388177	+	MALCv4_0362	386244	386843	+		nicotinate phosphoribosyltransferase	Nicotinamidase
MEALZ_RS01785	MEALZ_0363	NC_016112.1	386840	388177	+	MALCv4_0363	386840	388177	+	pncB	nicotinate phosphoribosyltransferase	Nicotinate phosphoribosyltransferase pncB2
MEALZ_RS01860	MEALZ_0377	NC_016112.1	406480	407001	+	MALCv4_0377	406480	407001	+		lipocalin family protein	Outer membrane lipoprotein blc
MEALZ_RS01860	MEALZ_0377	NC_016112.1	406480	407001	+	MALCv4_0378	406998	407462	+		lipocalin family protein	conserved protein of unknown function
MEALZ_RS01865	MEALZ_0378	NC_016112.1	406998	407462	+	MALCv4_0377	406480	407001	+		SRPBCC family protein	Outer membrane lipoprotein blc
MEALZ_RS01865	MEALZ_0378	NC_016112.1	406998	407462	+	MALCv4_0378	406998	407462	+		SRPBCC family protein	conserved protein of unknown function
MEALZ_RS01865	MEALZ_0378	NC_016112.1	406998	407462	+	MALCv4_0379	407455	407898	+		SRPBCC family protein	conserved exported protein of unknown function
MEALZ_RS01870	MEALZ_0379	NC_016112.1	407479	407898	+	MALCv4_0379	407455	407898	+		DUF1499 domain-containing protein	conserved exported protein of unknown function
MEALZ_RS01970	MEALZ_0398	NC_016112.1	430212	430502	+	MALCv4_0398	430212	430502	+		sulfurtransferase complex subunit TusB	Sulfur relay protein TusB/DsrH
MEALZ_RS01970	MEALZ_0398	NC_016112.1	430212	430502	+	MALCv4_0399	430493	430825	+	tusE	sulfurtransferase complex subunit TusB	Sulfurtransferase tusE
MEALZ_RS01975	MEALZ_0399	NC_016112.1	430493	430825	+	MALCv4_0398	430212	430502	+		TusE/DsrC/DsvC family sulfur relay protein	Sulfur relay protein TusB/DsrH
MEALZ_RS01975	MEALZ_0399	NC_016112.1	430493	430825	+	MALCv4_0399	430493	430825	+	tusE	TusE/DsrC/DsvC family sulfur relay protein	Sulfurtransferase tusE
MEALZ_RS02025	MEALZ_0411	NC_016112.1	440872	441693	+	MALCv4_0411	440905	441693	+		thermonuclease family protein	putative nuclease
MEALZ_RS02030	MEALZ_0413	NC_016112.1	441869	442099	+	MALCv4_0413	441869	442099	+		hypothetical protein	conserved protein of unknown function
MEALZ_RS02030	MEALZ_0413	NC_016112.1	441869	442099	+	MALCv4_0414	442089	442472	+		hypothetical protein	conserved protein of unknown function
MEALZ_RS02035	MEALZ_0414	NC_016112.1	442089	442472	+	MALCv4_0413	441869	442099	+		DUF6516 family protein	conserved protein of unknown function
MEALZ_RS02035	MEALZ_0414	NC_016112.1	442089	442472	+	MALCv4_0414	442089	442472	+		DUF6516 family protein	conserved protein of unknown function
MEALZ_RS02040	MEALZ_0415	NC_016112.1	442502	443269	-	MALCv4_0415	442502	443269	-		putative DNA-binding domain-containing protein	conserved protein of unknown function
MEALZ_RS02040	MEALZ_0415	NC_016112.1	442502	443269	-	MALCv4_0416	443250	444101	-		putative DNA-binding domain-containing protein	conserved protein of unknown function
MEALZ_RS02045	MEALZ_0416	NC_016112.1	443250	444101	-	MALCv4_0415	442502	443269	-		DUF692 domain-containing protein	conserved protein of unknown function
MEALZ_RS02045	MEALZ_0416	NC_016112.1	443250	444101	-	MALCv4_0416	443250	444101	-		DUF692 domain-containing protein	conserved protein of unknown function
MEALZ_RS02060	MEALZ_0419	NC_016112.1	445124	445756	-	MALCv4_0419	445124	445756	-	nth	endonuclease III	Endonuclease III %28DNA-%28apurinic or apyrimidinic site%29 lyase%29
MEALZ_RS02060	MEALZ_0419	NC_016112.1	445124	445756	-	MALCv4_0420	445753	446442	-	rnfE	endonuclease III	Electron transport complex protein rnfE
MEALZ_RS02065	MEALZ_0420	NC_016112.1	445753	446442	-	MALCv4_0419	445124	445756	-	nth	electron transport complex subunit E	Endonuclease III %28DNA-%28apurinic or apyrimidinic site%29 lyase%29
MEALZ_RS02065	MEALZ_0420	NC_016112.1	445753	446442	-	MALCv4_0420	445753	446442	-	rnfE	electron transport complex subunit E	Electron transport complex protein rnfE
MEALZ_RS02065	MEALZ_0420	NC_016112.1	445753	446442	-	MALCv4_0421	446442	447086	-	rnfG	electron transport complex subunit E	Electron transport complex protein rnfG
MEALZ_RS02070	MEALZ_0421	NC_016112.1	446442	447086	-	MALCv4_0420	445753	446442	-	rnfE	electron transport complex subunit RsxG	Electron transport complex protein rnfE
MEALZ_RS02070	MEALZ_0421	NC_016112.1	446442	447086	-	MALCv4_0421	446442	447086	-	rnfG	electron transport complex subunit RsxG	Electron transport complex protein rnfG
MEALZ_RS02070	MEALZ_0421	NC_016112.1	446442	447086	-	MALCv4_0422	447083	448114	-	rnfD	electron transport complex subunit RsxG	Electron transport complex protein rnfD
MEALZ_RS02075	MEALZ_0422	NC_016112.1	447083	448114	-	MALCv4_0421	446442	447086	-	rnfG	electron transport complex subunit RsxD	Electron transport complex protein rnfG
MEALZ_RS02075	MEALZ_0422	NC_016112.1	447083	448114	-	MALCv4_0422	447083	448114	-	rnfD	electron transport complex subunit RsxD	Electron transport complex protein rnfD
MEALZ_RS02080	MEALZ_0423	NC_016112.1	448115	449599	-	MALCv4_0423	448115	449599	-		electron transport complex subunit RsxC	Electron transport complex protein rnfC %28fragment%29
MEALZ_RS02080	MEALZ_0423	NC_016112.1	448115	449599	-	MALCv4_0424	449592	450125	-	rnfB	electron transport complex subunit RsxC	Electron transport complex protein rnfB
MEALZ_RS02085	MEALZ_0424	NC_016112.1	449592	450125	-	MALCv4_0423	448115	449599	-		electron transport complex subunit RsxB	Electron transport complex protein rnfC %28fragment%29
MEALZ_RS02085	MEALZ_0424	NC_016112.1	449592	450125	-	MALCv4_0424	449592	450125	-	rnfB	electron transport complex subunit RsxB	Electron transport complex protein rnfB
MEALZ_RS02120	MEALZ_0431	NC_016112.1	459120	461624	+	MALCv4_0431	459081	461624	+	ggp	glycogen/starch/alpha-glucan phosphorylase	Glycogen phosphorylase
MEALZ_RS02225	MEALZ_0453	NC_016112.1	489616	491931	-	MALCv4_0454	491928	493070	-	fadA	3-hydroxyacyl-CoA dehydrogenase/enoyl-CoA hydratase family protein	3-ketoacyl-CoA thiolase %28Fatty acid oxidation complex beta subunit%29 %28Beta-ketothiolase%29 %28Acetyl-CoA acyltransferase%29
MEALZ_RS02225	MEALZ_0453	NC_016112.1	489616	491931	-	MALCv4_0453	489616	491931	-		3-hydroxyacyl-CoA dehydrogenase/enoyl-CoA hydratase family protein	3-hydroxyacyl-CoA dehydrogenase NAD-binding
MEALZ_RS02230	MEALZ_0454	NC_016112.1	491928	493070	-	MALCv4_0454	491928	493070	-	fadA	thiolase family protein	3-ketoacyl-CoA thiolase %28Fatty acid oxidation complex beta subunit%29 %28Beta-ketothiolase%29 %28Acetyl-CoA acyltransferase%29
MEALZ_RS02230	MEALZ_0454	NC_016112.1	491928	493070	-	MALCv4_0455	493067	495406	-		thiolase family protein	Alpha/beta hydrolase fold protein
MEALZ_RS02230	MEALZ_0454	NC_016112.1	491928	493070	-	MALCv4_0453	489616	491931	-		thiolase family protein	3-hydroxyacyl-CoA dehydrogenase NAD-binding
MEALZ_RS02235	MEALZ_0455	NC_016112.1	493067	495406	-	MALCv4_0454	491928	493070	-	fadA	alpha/beta fold hydrolase	3-ketoacyl-CoA thiolase %28Fatty acid oxidation complex beta subunit%29 %28Beta-ketothiolase%29 %28Acetyl-CoA acyltransferase%29
MEALZ_RS02235	MEALZ_0455	NC_016112.1	493067	495406	-	MALCv4_0455	493067	495406	-		alpha/beta fold hydrolase	Alpha/beta hydrolase fold protein
MEALZ_RS02240	MEALZ_0456	NC_016112.1	495915	496406	+	MALCv4_0456	495903	496406	+		hypothetical protein	conserved protein of unknown function
MEALZ_RS02250	MEALZ_0458	NC_016112.1	498945	499988	+	MALCv4_0458	498945	499988	+		tRNA (5-methylaminomethyl-2-thiouridylate)-methyltransferase	tRNA methyl transferase-like protein
MEALZ_RS02250	MEALZ_0458	NC_016112.1	498945	499988	+	MALCv4_0459	499985	500212	+		tRNA (5-methylaminomethyl-2-thiouridylate)-methyltransferase	SirA family protein
MEALZ_RS02255	MEALZ_0459	NC_016112.1	499985	500212	+	MALCv4_0458	498945	499988	+		sulfurtransferase TusA family protein	tRNA methyl transferase-like protein
MEALZ_RS02255	MEALZ_0459	NC_016112.1	499985	500212	+	MALCv4_0459	499985	500212	+		sulfurtransferase TusA family protein	SirA family protein
MEALZ_RS02255	MEALZ_0459	NC_016112.1	499985	500212	+	MALCv4_0460	500212	501354	+		sulfurtransferase TusA family protein	Cation diffusion facilitator family transporter
MEALZ_RS02260	MEALZ_0460	NC_016112.1	500212	501354	+	MALCv4_0459	499985	500212	+		cation diffusion facilitator family transporter	SirA family protein
MEALZ_RS02260	MEALZ_0460	NC_016112.1	500212	501354	+	MALCv4_0460	500212	501354	+		cation diffusion facilitator family transporter	Cation diffusion facilitator family transporter
MEALZ_RS02320	MEALZ_0473	NC_016112.1	513835	515232	+	MALCv4_0473	513835	515232	+		hypothetical protein	protein of unknown function
MEALZ_RS02320	MEALZ_0473	NC_016112.1	513835	515232	+	MALCv4_0474	515229	515882	+		hypothetical protein	protein of unknown function
MEALZ_RS02325	MEALZ_0474	NC_016112.1	515229	515882	+	MALCv4_0473	513835	515232	+		hypothetical protein	protein of unknown function
MEALZ_RS02325	MEALZ_0474	NC_016112.1	515229	515882	+	MALCv4_0474	515229	515882	+		hypothetical protein	protein of unknown function
MEALZ_RS02335	MEALZ_0476	NC_016112.1	518831	520048	+	MALCv4_0476	518624	520048	+		type II secretion system F family protein	putative Bacterial type II secretion system protein F domain
MEALZ_RS02335	MEALZ_0476	NC_016112.1	518831	520048	+	MALCv4_0477	520045	520509	+		type II secretion system F family protein	exported protein of unknown function
MEALZ_RS02340	MEALZ_0477	NC_016112.1	520045	520509	+	MALCv4_0476	518624	520048	+		hypothetical protein	putative Bacterial type II secretion system protein F domain
MEALZ_RS02340	MEALZ_0477	NC_016112.1	520045	520509	+	MALCv4_0477	520045	520509	+		hypothetical protein	exported protein of unknown function
MEALZ_RS02355	MEALZ_0479	NC_016112.1	524909	525874	+	MALCv4_0479	524630	525874	+		hypothetical protein	protein of unknown function
MEALZ_RS02370	MEALZ_0481	NC_016112.1	529227	530705	+	MALCv4_0480	526834	529236	+		type II secretion system protein	conserved exported protein of unknown function
MEALZ_RS02370	MEALZ_0481	NC_016112.1	529227	530705	+	MALCv4_0481	529227	530705	+		type II secretion system protein	protein of unknown function
MEALZ_RS02395	MEALZ_0486	NC_016112.1	534627	535601	+	MALCv4_0486	534627	535601	+		DUF58 domain-containing protein	conserved membrane protein of unknown function
MEALZ_RS02395	MEALZ_0486	NC_016112.1	534627	535601	+	MALCv4_0487	535598	537547	+		DUF58 domain-containing protein	Transglutaminase domain protein
MEALZ_RS02400	MEALZ_0487	NC_016112.1	535598	537547	+	MALCv4_0486	534627	535601	+		DUF3488 and transglutaminase-like domain-containing protein	conserved membrane protein of unknown function
MEALZ_RS02400	MEALZ_0487	NC_016112.1	535598	537547	+	MALCv4_0487	535598	537547	+		DUF3488 and transglutaminase-like domain-containing protein	Transglutaminase domain protein
MEALZ_RS02450	MEALZ_0498	NC_016112.1	550953	552376	-	MALCv4_0498	550953	551999	-		IS3 family transposase	Integrase%2C catalytic region
MEALZ_RS02450	MEALZ_0498	NC_016112.1	550953	552376	-	MALCv4_0499	551963	552457	-		IS3 family transposase	protein of unknown function
MEALZ_RS02460	MEALZ_0500	NC_016112.1	552607	553038	+	MALCv4_0500	552607	553038	+	ndk	nucleoside-diphosphate kinase	nucleoside diphosphate kinase %28NDK%29 %28NDP kinase%29 %28Nucleoside-2-P kinase%29
MEALZ_RS02460	MEALZ_0500	NC_016112.1	552607	553038	+	MALCv4_0501	553013	554125	+		nucleoside-diphosphate kinase	putative Fe-S-cluster redox enzyme
MEALZ_RS02465	MEALZ_0501	NC_016112.1	553013	554125	+	MALCv4_0500	552607	553038	+	ndk	23S rRNA (adenine(2503)-C(2))-methyltransferase RlmN	nucleoside diphosphate kinase %28NDK%29 %28NDP kinase%29 %28Nucleoside-2-P kinase%29
MEALZ_RS02465	MEALZ_0501	NC_016112.1	553013	554125	+	MALCv4_0501	553013	554125	+		23S rRNA (adenine(2503)-C(2))-methyltransferase RlmN	putative Fe-S-cluster redox enzyme
MEALZ_RS02475	MEALZ_0503	NC_016112.1	554884	556155	+	MALCv4_0502	554127	554894	+		histidine--tRNA ligase	Type IV pilus biogenesis/stability protein PilW
MEALZ_RS02475	MEALZ_0503	NC_016112.1	554884	556155	+	MALCv4_0503	554914	556155	+	hisS	histidine--tRNA ligase	histidine tRNA synthetase %28Histidine--tRNA ligase%29 %28HisRS%29
MEALZ_RS02500	MEALZ_0507	NC_016112.1	560523	562115	+	MALCv4_0507	560523	562115	+		protoglobin domain-containing protein	PAS/PAC sensor signal transduction histidine kinase
MEALZ_RS02500	MEALZ_0507	NC_016112.1	560523	562115	+	MALCv4_0508	562112	562564	+	rcp	protoglobin domain-containing protein	Response regulator rcp1
MEALZ_RS02505	MEALZ_0508	NC_016112.1	562112	562564	+	MALCv4_0507	560523	562115	+		response regulator	PAS/PAC sensor signal transduction histidine kinase
MEALZ_RS02505	MEALZ_0508	NC_016112.1	562112	562564	+	MALCv4_0508	562112	562564	+	rcp	response regulator	Response regulator rcp1
MEALZ_RS02575	MEALZ_0524	NC_016112.1	581362	581859	+	MALCv4_0524	581362	581859	+		TIGR00645 family protein	conserved membrane protein of unknown function
MEALZ_RS02575	MEALZ_0524	NC_016112.1	581362	581859	+	MALCv4_0525	581852	582106	+		TIGR00645 family protein	Glutaredoxin 2
MEALZ_RS02580	MEALZ_0525	NC_016112.1	581852	582106	+	MALCv4_0524	581362	581859	+		glutaredoxin family protein	conserved membrane protein of unknown function
MEALZ_RS02580	MEALZ_0525	NC_016112.1	581852	582106	+	MALCv4_0525	581852	582106	+		glutaredoxin family protein	Glutaredoxin 2
MEALZ_RS02610	MEALZ_0532	NC_016112.1	586607	587974	-	MALCv4_0532	586607	587974	-		hypothetical protein	conserved protein of unknown function
MEALZ_RS02610	MEALZ_0532	NC_016112.1	586607	587974	-	MALCv4_0533	587961	589244	-		hypothetical protein	conserved membrane protein of unknown function
MEALZ_RS02615	MEALZ_0533	NC_016112.1	587961	589244	-	MALCv4_0532	586607	587974	-		hypothetical protein	conserved protein of unknown function
MEALZ_RS02615	MEALZ_0533	NC_016112.1	587961	589244	-	MALCv4_0533	587961	589244	-		hypothetical protein	conserved membrane protein of unknown function
MEALZ_RS02635	MEALZ_0537	NC_016112.1	593786	594526	-	MALCv4_0537	593786	594526	-		ATP-binding cassette domain-containing protein	ABC transporter ATP-binding protein %28subunit C%29
MEALZ_RS02635	MEALZ_0537	NC_016112.1	593786	594526	-	MALCv4_0538	594523	595284	-		ATP-binding cassette domain-containing protein	ABC transporter permease component %28subunit B%29
MEALZ_RS02640	MEALZ_0538	NC_016112.1	594523	595284	-	MALCv4_0537	593786	594526	-		ABC transporter permease	ABC transporter ATP-binding protein %28subunit C%29
MEALZ_RS02640	MEALZ_0538	NC_016112.1	594523	595284	-	MALCv4_0538	594523	595284	-		ABC transporter permease	ABC transporter permease component %28subunit B%29
MEALZ_RS02680	MEALZ_0547	NC_016112.1	608546	609784	+	MALCv4_0547	608465	609784	+		LLM class flavin-dependent oxidoreductase	putative monooxygenase
MEALZ_RS02715	MEALZ_16	NC_016112.1	618669	620203	+	MALCv4_16s_rRNA_3	618676	620198	+		16S ribosomal RNA
MEALZ_RS02730	MEALZ_23	NC_016112.1	620856	624034	+	MALCv4_23s_rRNA_3	620858	624034	+		23S ribosomal RNA
MEALZ_RS02735	MEALZ_5	NC_016112.1	624326	624441	+	MALCv4_5s_rRNA_3	624328	624442	+		5S ribosomal RNA
MEALZ_RS02790	MEALZ_0569	NC_016112.1	636931	637686	-	MALCv4_0569	636931	637686	-	pdxJ	pyridoxine 5'-phosphate synthase	Pyridoxine 5%27-phosphate synthase %28PNP synthase%29
MEALZ_RS02790	MEALZ_0569	NC_016112.1	636931	637686	-	MALCv4_0570	637683	638393	-	recO	pyridoxine 5'-phosphate synthase	DNA repair protein recO
MEALZ_RS02795	MEALZ_0570	NC_016112.1	637683	638393	-	MALCv4_0569	636931	637686	-	pdxJ	DNA repair protein RecO	Pyridoxine 5%27-phosphate synthase %28PNP synthase%29
MEALZ_RS02795	MEALZ_0570	NC_016112.1	637683	638393	-	MALCv4_0570	637683	638393	-	recO	DNA repair protein RecO	DNA repair protein recO
MEALZ_RS02795	MEALZ_0570	NC_016112.1	637683	638393	-	MALCv4_0571	638386	639267	-	era	DNA repair protein RecO	GTP-binding protein Era
MEALZ_RS02800	MEALZ_0571	NC_016112.1	638386	639267	-	MALCv4_0570	637683	638393	-	recO	GTPase Era	DNA repair protein recO
MEALZ_RS02800	MEALZ_0571	NC_016112.1	638386	639267	-	MALCv4_0572	639264	639947	-	rnc	GTPase Era	Ribonuclease 3
MEALZ_RS02800	MEALZ_0571	NC_016112.1	638386	639267	-	MALCv4_0571	638386	639267	-	era	GTPase Era	GTP-binding protein Era
MEALZ_RS02805	MEALZ_0572	NC_016112.1	639264	639947	-	MALCv4_0572	639264	639947	-	rnc	ribonuclease III	Ribonuclease 3
MEALZ_RS02805	MEALZ_0572	NC_016112.1	639264	639947	-	MALCv4_0573	639944	640321	-		ribonuclease III	conserved protein of unknown function
MEALZ_RS02805	MEALZ_0572	NC_016112.1	639264	639947	-	MALCv4_0571	638386	639267	-	era	ribonuclease III	GTP-binding protein Era
MEALZ_RS02810	MEALZ_0573	NC_016112.1	639944	640321	-	MALCv4_0572	639264	639947	-	rnc	DUF4845 domain-containing protein	Ribonuclease 3
MEALZ_RS02810	MEALZ_0573	NC_016112.1	639944	640321	-	MALCv4_0573	639944	640321	-		DUF4845 domain-containing protein	conserved protein of unknown function
MEALZ_RS02855	MEALZ_0583	NC_016112.1	649856	651244	+	MALCv4_0583	649805	651244	+		hypothetical protein	conserved protein of unknown function
MEALZ_RS02900	MEALZ_0593	NC_016112.1	659519	660526	-	MALCv4_0592	659452	659613	-		transposase	protein of unknown function
MEALZ_RS02900	MEALZ_0593	NC_016112.1	659519	660526	-	MALCv4_0593	659519	660526	-		transposase	protein of unknown function
MEALZ_RS02905	MEALZ_0595	NC_016112.1	660928	662055	-	MALCv4_0595	660928	662055	-	pqqE	pyrroloquinoline quinone biosynthesis protein PqqE	coenzyme PQQ synthesis protein E
MEALZ_RS02905	MEALZ_0595	NC_016112.1	660928	662055	-	MALCv4_0596	662033	662305	-	pqqD	pyrroloquinoline quinone biosynthesis protein PqqE	Coenzyme PQQ synthesis protein D
MEALZ_RS02910	MEALZ_0596	NC_016112.1	662033	662305	-	MALCv4_0595	660928	662055	-	pqqE	pyrroloquinoline quinone biosynthesis peptide chaperone PqqD	coenzyme PQQ synthesis protein E
MEALZ_RS02910	MEALZ_0596	NC_016112.1	662033	662305	-	MALCv4_0596	662033	662305	-	pqqD	pyrroloquinoline quinone biosynthesis peptide chaperone PqqD	Coenzyme PQQ synthesis protein D
MEALZ_RS02945	MEALZ_0604	NC_016112.1	667773	668642	-	MALCv4_0604	667773	668651	-		EamA family transporter	conserved membrane protein of unknown function
MEALZ_RS02975	MEALZ_0611	NC_016112.1	677123	678715	+	MALCv4_0611	677081	678715	+		ABC-F family ATPase	putative ABC transporter%2C ATP-binding family protein
MEALZ_RS02990	MEALZ_0615	NC_016112.1	682722	683570	+	MALCv4_0615	682722	683570	+	spp	HAD-IIB family hydrolase	Sucrose-6F-phosphate phosphohydrolase%3B sucrose-phosphate phosphatase
MEALZ_RS02990	MEALZ_0615	NC_016112.1	682722	683570	+	MALCv4_0616	683563	684450	+	frk	HAD-IIB family hydrolase	fructokinase
MEALZ_RS02995	MEALZ_0616	NC_016112.1	683563	684450	+	MALCv4_0615	682722	683570	+	spp	PfkB family carbohydrate kinase	Sucrose-6F-phosphate phosphohydrolase%3B sucrose-phosphate phosphatase
MEALZ_RS02995	MEALZ_0616	NC_016112.1	683563	684450	+	MALCv4_0616	683563	684450	+	frk	PfkB family carbohydrate kinase	fructokinase
MEALZ_RS03005	MEALZ_0618	NC_016112.1	686590	687249	+	MALCv4_0618	686590	687249	+		ATP-binding cassette domain-containing protein	ABC transporter related protein
MEALZ_RS03005	MEALZ_0618	NC_016112.1	686590	687249	+	MALCv4_0619	687236	688030	+		ATP-binding cassette domain-containing protein	conserved membrane protein of unknown function
MEALZ_RS03010	MEALZ_0619	NC_016112.1	687236	688030	+	MALCv4_0618	686590	687249	+		iron export ABC transporter permease subunit FetB	ABC transporter related protein
MEALZ_RS03010	MEALZ_0619	NC_016112.1	687236	688030	+	MALCv4_0619	687236	688030	+		iron export ABC transporter permease subunit FetB	conserved membrane protein of unknown function
MEALZ_RS03025	MEALZ_0622	NC_016112.1	689835	690881	+	MALCv4_0622	689835	690881	+		potassium channel family protein	putative potassium channel
MEALZ_RS03025	MEALZ_0622	NC_016112.1	689835	690881	+	MALCv4_0623	690874	691521	+		potassium channel family protein	conserved protein of unknown function
MEALZ_RS03030	MEALZ_0623	NC_016112.1	690874	691521	+	MALCv4_0622	689835	690881	+		YjfK family protein	putative potassium channel
MEALZ_RS03030	MEALZ_0623	NC_016112.1	690874	691521	+	MALCv4_0623	690874	691521	+		YjfK family protein	conserved protein of unknown function
MEALZ_RS03060	MEALZ_0629	NC_016112.1	696293	696670	-	MALCv4_0629	696293	696670	-	sspB	ClpXP protease specificity-enhancing factor	Stringent starvation protein B
MEALZ_RS03060	MEALZ_0629	NC_016112.1	696293	696670	-	MALCv4_0630	696667	697302	-		ClpXP protease specificity-enhancing factor	putative stringent starvation protein A
MEALZ_RS03065	MEALZ_0630	NC_016112.1	696667	697272	-	MALCv4_0629	696293	696670	-	sspB	glutathione S-transferase N-terminal domain-containing protein	Stringent starvation protein B
MEALZ_RS03065	MEALZ_0630	NC_016112.1	696667	697272	-	MALCv4_0630	696667	697302	-		glutathione S-transferase N-terminal domain-containing protein	putative stringent starvation protein A
MEALZ_RS03075	MEALZ_0633	NC_016112.1	698398	699786	-	MALCv4_0633	698398	699786	-	petB	cytochrome bc complex cytochrome b subunit	Cytochrome b
MEALZ_RS03075	MEALZ_0633	NC_016112.1	698398	699786	-	MALCv4_0634	699783	700382	-	petA	cytochrome bc complex cytochrome b subunit	Ubiquinol-cytochrome c reductase iron-sulfur subunit %28Rieske iron-sulfur protein%29 %28RISP%29
MEALZ_RS03080	MEALZ_0634	NC_016112.1	699783	700382	-	MALCv4_0633	698398	699786	-	petB	ubiquinol-cytochrome c reductase iron-sulfur subunit	Cytochrome b
MEALZ_RS03080	MEALZ_0634	NC_016112.1	699783	700382	-	MALCv4_0634	699783	700382	-	petA	ubiquinol-cytochrome c reductase iron-sulfur subunit	Ubiquinol-cytochrome c reductase iron-sulfur subunit %28Rieske iron-sulfur protein%29 %28RISP%29
MEALZ_RS03120	MEALZ_0642	NC_016112.1	707290	708108	-	MALCv4_0642	707149	708108	-		ABC transporter ATP-binding protein	ABC transporter%2C ATPase subunit
MEALZ_RS03140	MEALZ_0646	NC_016112.1	710990	711556	+	MALCv4_0646	710990	711556	+		LPS export ABC transporter periplasmic protein LptC	conserved protein of unknown function
MEALZ_RS03140	MEALZ_0646	NC_016112.1	710990	711556	+	MALCv4_0647	711546	712055	+		LPS export ABC transporter periplasmic protein LptC	Lipopolysaccharide transport periplasmic protein LptA
MEALZ_RS03145	MEALZ_0647	NC_016112.1	711546	712055	+	MALCv4_0646	710990	711556	+		lipopolysaccharide transport periplasmic protein LptA	conserved protein of unknown function
MEALZ_RS03145	MEALZ_0647	NC_016112.1	711546	712055	+	MALCv4_0647	711546	712055	+		lipopolysaccharide transport periplasmic protein LptA	Lipopolysaccharide transport periplasmic protein LptA
MEALZ_RS03175	MEALZ_0653	NC_016112.1	715954	716220	-	MALCv4_0653	715954	716220	-	minE	cell division topological specificity factor MinE	cell division topological specificity factor
MEALZ_RS03175	MEALZ_0653	NC_016112.1	715954	716220	-	MALCv4_0654	716220	717047	-	minD	cell division topological specificity factor MinE	Septum site-determining protein MinD %28Cell division inhibitor MinD%29
MEALZ_RS03180	MEALZ_0654	NC_016112.1	716220	717032	-	MALCv4_0653	715954	716220	-	minE	septum site-determining protein MinD	cell division topological specificity factor
MEALZ_RS03180	MEALZ_0654	NC_016112.1	716220	717032	-	MALCv4_0654	716220	717047	-	minD	septum site-determining protein MinD	Septum site-determining protein MinD %28Cell division inhibitor MinD%29
MEALZ_RS03190	MEALZ_0656	NC_016112.1	718054	719631	-	MALCv4_0656	718054	719664	-		inorganic phosphate transporter	putative phosphate permease jhp_1384
MEALZ_RS03210	MEALZ_0660	NC_016112.1	724576	725508	-	MALCv4_0660	724576	725445	-		5-bromo-4-chloroindolyl phosphate hydrolysis family protein	5-bromo-4-chloroindolyl phosphate hydrolysis protein
MEALZ_RS03215	MEALZ_0661	NC_016112.1	726024	726611	+	MALCv4_0661	726024	726611	+		MxaK protein	putative MxaK protein
MEALZ_RS03215	MEALZ_0661	NC_016112.1	726024	726611	+	MALCv4_0662	726611	727477	+		MxaK protein	putative MxaL protein
MEALZ_RS03220	MEALZ_0662	NC_016112.1	726611	727477	+	MALCv4_0661	726024	726611	+		VWA domain-containing protein	putative MxaK protein
MEALZ_RS03220	MEALZ_0662	NC_016112.1	726611	727477	+	MALCv4_0662	726611	727477	+		VWA domain-containing protein	putative MxaL protein
MEALZ_RS03235	MEALZ_0665	NC_016112.1	729576	729956	-	MALCv4_0665	729576	729944	-	panD	aspartate 1-decarboxylase	aspartate 1-decarboxylase precursor %28Aspartate alpha- decarboxylase%29 %5BContains: Aspartate 1-decarboxylase beta chain%3B Aspartate 1-decarboxylase alpha chain%5D
MEALZ_RS03240	MEALZ_0666	NC_016112.1	730213	731070	-	MALCv4_0666	730213	731070	-	panC	pantoate--beta-alanine ligase	Pantothenate synthetase
MEALZ_RS03240	MEALZ_0666	NC_016112.1	730213	731070	-	MALCv4_0667	731067	731885	-	panB	pantoate--beta-alanine ligase	3-methyl-2-oxobutanoate hydroxymethyltransferase %28Ketopantoate hydroxymethyltransferase%29 %28KPHMT%29
MEALZ_RS03245	MEALZ_0667	NC_016112.1	731067	731885	-	MALCv4_0666	730213	731070	-	panC	3-methyl-2-oxobutanoate hydroxymethyltransferase	Pantothenate synthetase
MEALZ_RS03245	MEALZ_0667	NC_016112.1	731067	731885	-	MALCv4_0667	731067	731885	-	panB	3-methyl-2-oxobutanoate hydroxymethyltransferase	3-methyl-2-oxobutanoate hydroxymethyltransferase %28Ketopantoate hydroxymethyltransferase%29 %28KPHMT%29
MEALZ_RS03255	MEALZ_0669	NC_016112.1	732401	733744	-	MALCv4_0669	732401	733897	-	pcnB	polynucleotide adenylyltransferase PcnB	Poly%28A%29 polymerase
MEALZ_RS03260	MEALZ_0671	NC_016112.1	734120	734299	+	MALCv4_0671	734120	734299	+		hypothetical protein	conserved protein of unknown function
MEALZ_RS03260	MEALZ_0671	NC_016112.1	734120	734299	+	MALCv4_0672	734268	734756	+		hypothetical protein	RDD domain containing protein
MEALZ_RS03265	MEALZ_0672	NC_016112.1	734319	734756	+	MALCv4_0672	734268	734756	+		RDD family protein	RDD domain containing protein
MEALZ_RS03270	MEALZ_0673	NC_016112.1	735023	736090	-	MALCv4_0673	735023	736090	-		LPS export ABC transporter permease LptG	Permease YjgP/YjgQ family protein
MEALZ_RS03270	MEALZ_0673	NC_016112.1	735023	736090	-	MALCv4_0674	736087	737223	-		LPS export ABC transporter permease LptG	Permease YjgP/YjgQ family protein
MEALZ_RS03275	MEALZ_0674	NC_016112.1	736087	737157	-	MALCv4_0673	735023	736090	-		LPS export ABC transporter permease LptF	Permease YjgP/YjgQ family protein
MEALZ_RS03275	MEALZ_0674	NC_016112.1	736087	737157	-	MALCv4_0674	736087	737223	-		LPS export ABC transporter permease LptF	Permease YjgP/YjgQ family protein
MEALZ_RS03315	MEALZ_0682	NC_016112.1	747195	747965	+	MALCv4_0682	747195	747965	+		cell division protein ZapD	conserved protein of unknown function
MEALZ_RS03315	MEALZ_0682	NC_016112.1	747195	747965	+	MALCv4_0683	747965	748171	+		cell division protein ZapD	conserved protein of unknown function
MEALZ_RS03320	MEALZ_0683	NC_016112.1	747965	748171	+	MALCv4_0682	747195	747965	+		DNA gyrase inhibitor YacG	conserved protein of unknown function
MEALZ_RS03320	MEALZ_0683	NC_016112.1	747965	748171	+	MALCv4_0683	747965	748171	+		DNA gyrase inhibitor YacG	conserved protein of unknown function
MEALZ_RS03325	MEALZ_0685	NC_016112.1	748799	749152	-	MALCv4_0685	748799	749221	-		hypothetical protein	protein of unknown function
MEALZ_RS03330	MEALZ_0686	NC_016112.1	749221	750975	-	MALCv4_0685	748799	749221	-		Hsp70 family protein	protein of unknown function
MEALZ_RS03330	MEALZ_0686	NC_016112.1	749221	750975	-	MALCv4_0686	749221	750975	-	dnaK	Hsp70 family protein	Chaperone protein dnaK
MEALZ_RS03335	MEALZ_0687	NC_016112.1	750993	751643	-	MALCv4_0687	750993	751643	-		nucleotide exchange factor GrpE	putative Protein grpE
MEALZ_RS03335	MEALZ_0687	NC_016112.1	750993	751643	-	MALCv4_0688	751640	751978	-		nucleotide exchange factor GrpE	protein of unknown function
MEALZ_RS03340	MEALZ_0688	NC_016112.1	751640	751978	-	MALCv4_0687	750993	751643	-		J domain-containing protein	putative Protein grpE
MEALZ_RS03340	MEALZ_0688	NC_016112.1	751640	751978	-	MALCv4_0688	751640	751978	-		J domain-containing protein	protein of unknown function
MEALZ_RS03360	MEALZ_0692	NC_016112.1	757677	758600	-	MALCv4_0692	757677	758600	-		transglutaminase family protein	conserved protein of unknown function
MEALZ_RS03360	MEALZ_0692	NC_016112.1	757677	758600	-	MALCv4_0693	758597	761161	-		transglutaminase family protein	conserved protein of unknown function
MEALZ_RS03365	MEALZ_0693	NC_016112.1	758597	761161	-	MALCv4_0692	757677	758600	-		circularly permuted type 2 ATP-grasp protein	conserved protein of unknown function
MEALZ_RS03365	MEALZ_0693	NC_016112.1	758597	761161	-	MALCv4_0693	758597	761161	-		circularly permuted type 2 ATP-grasp protein	conserved protein of unknown function
MEALZ_RS03400	MEALZ_0700	NC_016112.1	775466	778702	+	MALCv4_0700	775466	778702	+		glycoside hydrolase family 15 protein	Phosphorylase kinase alphabeta
MEALZ_RS03400	MEALZ_0700	NC_016112.1	775466	778702	+	MALCv4_0701	778699	779682	+		glycoside hydrolase family 15 protein	Glucokinase
MEALZ_RS03405	MEALZ_0701	NC_016112.1	778699	779682	+	MALCv4_0700	775466	778702	+		glucokinase	Phosphorylase kinase alphabeta
MEALZ_RS03405	MEALZ_0701	NC_016112.1	778699	779682	+	MALCv4_0701	778699	779682	+		glucokinase	Glucokinase
MEALZ_RS03430	MEALZ_0708	NC_016112.1	783751	784671	+	MALCv4_0708	783751	784671	+	glyQ	glycine--tRNA ligase subunit alpha	glycine tRNA synthetase%2C alpha subunit %28Glycine--tRNA ligase alpha chain%29 %28GlyRS%29
MEALZ_RS03430	MEALZ_0708	NC_016112.1	783751	784671	+	MALCv4_0709	784668	786737	+	glyS	glycine--tRNA ligase subunit alpha	glycine tRNA synthetase%2C beta subunit %28Glycine--tRNA ligase beta chain%29 %28GlyRS%29
MEALZ_RS03435	MEALZ_0709	NC_016112.1	784668	786737	+	MALCv4_0708	783751	784671	+	glyQ	glycine--tRNA ligase subunit beta	glycine tRNA synthetase%2C alpha subunit %28Glycine--tRNA ligase alpha chain%29 %28GlyRS%29
MEALZ_RS03435	MEALZ_0709	NC_016112.1	784668	786737	+	MALCv4_0709	784668	786737	+	glyS	glycine--tRNA ligase subunit beta	glycine tRNA synthetase%2C beta subunit %28Glycine--tRNA ligase beta chain%29 %28GlyRS%29
MEALZ_RS03445	MEALZ_0711	NC_016112.1	787613	788029	+	MALCv4_0710	786828	787616	+		hypothetical protein	Phospholipid/glycerol acyltransferase
MEALZ_RS03445	MEALZ_0711	NC_016112.1	787613	788029	+	MALCv4_0711	787637	788029	+		hypothetical protein	conserved protein of unknown function
MEALZ_RS03460	MEALZ_0714	NC_016112.1	790238	791661	+	MALCv4_0713	790157	790651	+		IS3 family transposase	protein of unknown function
MEALZ_RS03460	MEALZ_0714	NC_016112.1	790238	791661	+	MALCv4_0714	790615	791661	+		IS3 family transposase	Integrase%2C catalytic region
MEALZ_RS03480	MEALZ_0718	NC_016112.1	795966	797003	+	MALCv4_0717	794630	795976	+		zinc-binding dehydrogenase	Riboflavin-specific deaminase/GTP cyclohydrolase II
MEALZ_RS03480	MEALZ_0718	NC_016112.1	795966	797003	+	MALCv4_0718	795966	797003	+		zinc-binding dehydrogenase	Zinc-containing alcohol dehydrogenase superfamily
MEALZ_RS03495	MEALZ_0721	NC_016112.1	798926	799174	+	MALCv4_0721	798941	799174	+		Uma2 family endonuclease	conserved protein of unknown function
MEALZ_RS03515	MEALZ_0725	NC_016112.1	804685	806259	+	MALCv4_0725	804685	806259	+		ATP-binding protein	conserved protein of unknown function
MEALZ_RS03515	MEALZ_0725	NC_016112.1	804685	806259	+	MALCv4_0726	806256	807851	+		ATP-binding protein	conserved protein of unknown function
MEALZ_RS03520	MEALZ_0726	NC_016112.1	806256	807851	+	MALCv4_0725	804685	806259	+		ATP-binding protein	conserved protein of unknown function
MEALZ_RS03520	MEALZ_0726	NC_016112.1	806256	807851	+	MALCv4_0726	806256	807851	+		ATP-binding protein	conserved protein of unknown function
MEALZ_RS03525	MEALZ_0727	NC_016112.1	807908	808081	+	MALCv4_0727	807893	808081	+		hypothetical protein	protein of unknown function
MEALZ_RS03530	MEALZ_0729	NC_016112.1	808688	809692	+	MALCv4_0729	808688	809692	+		UDP-N-acetylglucosamine 4,6-dehydratase (inverting)	conserved protein of unknown function
MEALZ_RS03530	MEALZ_0729	NC_016112.1	808688	809692	+	MALCv4_0730	809689	810846	+		UDP-N-acetylglucosamine 4,6-dehydratase (inverting)	putative pyridoxal phosphate-dependent aminotransferase
MEALZ_RS03535	MEALZ_0730	NC_016112.1	809689	810846	+	MALCv4_0729	808688	809692	+		UDP-4-amino-4,6-dideoxy-N-acetyl-beta-L-altrosamine transaminase	conserved protein of unknown function
MEALZ_RS03535	MEALZ_0730	NC_016112.1	809689	810846	+	MALCv4_0730	809689	810846	+		UDP-4-amino-4,6-dideoxy-N-acetyl-beta-L-altrosamine transaminase	putative pyridoxal phosphate-dependent aminotransferase
MEALZ_RS03540	MEALZ_0732	NC_016112.1	811118	811804	+	MALCv4_0732	811118	811804	+		pseudaminic acid cytidylyltransferase	Acylneuraminate cytidylyltransferase
MEALZ_RS03540	MEALZ_0732	NC_016112.1	811118	811804	+	MALCv4_0733	811801	812913	+		pseudaminic acid cytidylyltransferase	putative polysaccharide biosynthesis protein
MEALZ_RS03545	MEALZ_0733	NC_016112.1	811801	812913	+	MALCv4_0732	811118	811804	+		UDP-2,4-diacetamido-2,4,6-trideoxy-beta-L-altropyranose hydrolase	Acylneuraminate cytidylyltransferase
MEALZ_RS03545	MEALZ_0733	NC_016112.1	811801	812913	+	MALCv4_0733	811801	812913	+		UDP-2,4-diacetamido-2,4,6-trideoxy-beta-L-altropyranose hydrolase	putative polysaccharide biosynthesis protein
MEALZ_RS03555	MEALZ_0735	NC_016112.1	813369	814358	+	MALCv4_0735	813342	814358	+		glycosyltransferase	putative glycosyl transferase
MEALZ_RS03555	MEALZ_0735	NC_016112.1	813369	814358	+	MALCv4_0736	814358	815431	+		glycosyltransferase	putative glycosyl transferase
MEALZ_RS03570	MEALZ_0738	NC_016112.1	817031	817927	+	MALCv4_0738	817007	817927	+		hypothetical protein	conserved protein of unknown function
MEALZ_RS03575	MEALZ_0739	NC_016112.1	817929	819038	+	MALCv4_0739	817929	819038	+		DegT/DnrJ/EryC1/StrS aminotransferase family protein	putative PLP-dependent transferase
MEALZ_RS03575	MEALZ_0739	NC_016112.1	817929	819038	+	MALCv4_0740	819035	819682	+		DegT/DnrJ/EryC1/StrS aminotransferase family protein	putative acetyltransferase
MEALZ_RS03590	MEALZ_0742	NC_016112.1	820852	821508	-	MALCv4_0741	819715	820866	+		HAD hydrolase-like protein	putative glycosyltransferase
MEALZ_RS03590	MEALZ_0742	NC_016112.1	820852	821508	-	MALCv4_0742	820852	821508	-		HAD hydrolase-like protein	conserved protein of unknown function
MEALZ_RS03590	MEALZ_0742	NC_016112.1	820852	821508	-	MALCv4_0743	821505	822446	-		HAD hydrolase-like protein	putative ATP-dependent carboligase
MEALZ_RS03595	MEALZ_0743	NC_016112.1	821505	822437	-	MALCv4_0742	820852	821508	-		ATP-grasp domain-containing protein	conserved protein of unknown function
MEALZ_RS03595	MEALZ_0743	NC_016112.1	821505	822437	-	MALCv4_0743	821505	822446	-		ATP-grasp domain-containing protein	putative ATP-dependent carboligase
MEALZ_RS03600	MEALZ_0744	NC_016112.1	822446	823372	-	MALCv4_0743	821505	822446	-		LicD family protein	putative ATP-dependent carboligase
MEALZ_RS03600	MEALZ_0744	NC_016112.1	822446	823372	-	MALCv4_0744	822446	823372	-		LicD family protein	putative lipopolysaccharide biosynthesis protein
MEALZ_RS03600	MEALZ_0744	NC_016112.1	822446	823372	-	MALCv4_0745	823369	824418	-		LicD family protein	N-acylneuraminate-9-phosphate synthase
MEALZ_RS03605	MEALZ_0745	NC_016112.1	823369	824481	-	MALCv4_0744	822446	823372	-		pseudaminic acid synthase	putative lipopolysaccharide biosynthesis protein
MEALZ_RS03605	MEALZ_0745	NC_016112.1	823369	824481	-	MALCv4_0745	823369	824418	-		pseudaminic acid synthase	N-acylneuraminate-9-phosphate synthase
MEALZ_RS03625	MEALZ_0749	NC_016112.1	827408	827794	+	MALCv4_0749	827372	827794	+	fliS	flagellar export chaperone FliS	B-type flagellar protein fliS
MEALZ_RS03640	MEALZ_0753	NC_016112.1	831596	832426	-	MALCv4_0753	831596	832435	-	lafA	flagellin	Lateral flagellin
MEALZ_RS03675	MEALZ_0760	NC_016112.1	837139	837648	+	MALCv4_0760	837139	837648	+		methylated-DNA--[protein]-cysteine S-methyltransferase	Methylated-DNA/protein-cysteine methyltransferase
MEALZ_RS03675	MEALZ_0760	NC_016112.1	837139	837648	+	MALCv4_0761	837645	838529	+	xerD	methylated-DNA--[protein]-cysteine S-methyltransferase	tyrosine recombinase XerD
MEALZ_RS03680	MEALZ_0761	NC_016112.1	837645	838529	+	MALCv4_0760	837139	837648	+		site-specific tyrosine recombinase XerD	Methylated-DNA/protein-cysteine methyltransferase
MEALZ_RS03680	MEALZ_0761	NC_016112.1	837645	838529	+	MALCv4_0761	837645	838529	+	xerD	site-specific tyrosine recombinase XerD	tyrosine recombinase XerD
MEALZ_RS03730	MEALZ_0771	NC_016112.1	850120	851130	-	MALCv4_0771	850120	851331	-	arcB	ornithine cyclodeaminase	ornithine cyclodeaminase
MEALZ_RS03735	MEALZ_0773	NC_016112.1	851395	851646	+	MALCv4_0773	851395	851646	+		MoaD/ThiS family protein	conserved protein of unknown function
MEALZ_RS03735	MEALZ_0773	NC_016112.1	851395	851646	+	MALCv4_0774	851609	851926	+		MoaD/ThiS family protein	conserved protein of unknown function
MEALZ_RS03740	MEALZ_0774	NC_016112.1	851639	851926	+	MALCv4_0773	851395	851646	+		hypothetical protein	conserved protein of unknown function
MEALZ_RS03740	MEALZ_0774	NC_016112.1	851639	851926	+	MALCv4_0774	851609	851926	+		hypothetical protein	conserved protein of unknown function
MEALZ_RS03750	MEALZ_0776	NC_016112.1	853020	853961	-	MALCv4_0776	853020	853961	-		2-dehydropantoate 2-reductase	2-dehydropantoate 2-reductase
MEALZ_RS03750	MEALZ_0776	NC_016112.1	853020	853961	-	MALCv4_0777	853948	854652	-	hda	2-dehydropantoate 2-reductase	DnaA-homolog protein hda
MEALZ_RS03755	MEALZ_0777	NC_016112.1	853948	854652	-	MALCv4_0776	853020	853961	-		DnaA regulatory inactivator Hda	2-dehydropantoate 2-reductase
MEALZ_RS03755	MEALZ_0777	NC_016112.1	853948	854652	-	MALCv4_0777	853948	854652	-	hda	DnaA regulatory inactivator Hda	DnaA-homolog protein hda
MEALZ_RS03765	MEALZ_0779	NC_016112.1	855051	855398	-	MALCv4_0779	855051	855410	-		arsenate reductase (glutaredoxin)	conserved protein of unknown function
MEALZ_RS03775	MEALZ_0781	NC_016112.1	856925	857740	+	MALCv4_0781	856913	857740	+		YdcF family protein	conserved protein of unknown function
MEALZ_RS03810	MEALZ_0788	NC_016112.1	862172	862354	+	MALCv4_0787	861990	862175	+		hypothetical protein	protein of unknown function
MEALZ_RS03810	MEALZ_0788	NC_016112.1	862172	862354	+	MALCv4_0788	862172	862354	+		hypothetical protein	conserved protein of unknown function
MEALZ_RS03820	MEALZ_0790	NC_016112.1	864365	866227	+	MALCv4_0790	864299	866227	+		anti-phage ZorAB system protein ZorA	Methyl-accepting chemotaxis protein
MEALZ_RS03820	MEALZ_0790	NC_016112.1	864365	866227	+	MALCv4_0791	866224	866982	+		anti-phage ZorAB system protein ZorA	Flagellar motor protein
MEALZ_RS03825	MEALZ_0791	NC_016112.1	866224	866982	+	MALCv4_0790	864299	866227	+		OmpA family protein	Methyl-accepting chemotaxis protein
MEALZ_RS03825	MEALZ_0791	NC_016112.1	866224	866982	+	MALCv4_0791	866224	866982	+		OmpA family protein	Flagellar motor protein
MEALZ_RS03850	MEALZ_0796	NC_016112.1	873641	874909	-	MALCv4_0796	873641	874906	-		type II toxin-antitoxin system HipA family toxin	conserved protein of unknown function
MEALZ_RS03850	MEALZ_0796	NC_016112.1	873641	874909	-	MALCv4_0797	874896	875234	-		type II toxin-antitoxin system HipA family toxin	Transcriptional regulator%2C XRE family
MEALZ_RS03855	MEALZ_0797	NC_016112.1	874896	875234	-	MALCv4_0796	873641	874906	-		helix-turn-helix transcriptional regulator	conserved protein of unknown function
MEALZ_RS03855	MEALZ_0797	NC_016112.1	874896	875234	-	MALCv4_0797	874896	875234	-		helix-turn-helix transcriptional regulator	Transcriptional regulator%2C XRE family
MEALZ_RS03865	MEALZ_0800	NC_016112.1	877211	877492	-	MALCv4_0800	877211	877438	-		tyrosine-type recombinase/integrase	protein of unknown function
MEALZ_RS03865	MEALZ_0800	NC_016112.1	877211	877492	-	MALCv4_0801	877442	877597	+		tyrosine-type recombinase/integrase	protein of unknown function
MEALZ_RS03925	MEALZ_0813	NC_016112.1	891318	891542	+	MALCv4_0813	891318	891542	+		DUF4266 domain-containing protein	Arginine decarboxylase
MEALZ_RS03925	MEALZ_0813	NC_016112.1	891318	891542	+	MALCv4_0814	891466	894219	+		DUF4266 domain-containing protein	conserved protein of unknown function
MEALZ_RS03930	MEALZ_0814	NC_016112.1	891529	894219	+	MALCv4_0813	891318	891542	+		DUF3570 domain-containing protein	Arginine decarboxylase
MEALZ_RS03930	MEALZ_0814	NC_016112.1	891529	894219	+	MALCv4_0814	891466	894219	+		DUF3570 domain-containing protein	conserved protein of unknown function
MEALZ_RS03950	MEALZ_0817	NC_016112.1	897393	901136	-	MALCv4_0818	901133	902956	-		translocation/assembly module TamB domain-containing protein	Surface antigen %28D15%29
MEALZ_RS03950	MEALZ_0817	NC_016112.1	897393	901136	-	MALCv4_0817	897393	901136	-		translocation/assembly module TamB domain-containing protein	conserved exported protein of unknown function
MEALZ_RS03955	MEALZ_0818	NC_016112.1	901133	902956	-	MALCv4_0818	901133	902956	-		autotransporter assembly complex family protein	Surface antigen %28D15%29
MEALZ_RS03955	MEALZ_0818	NC_016112.1	901133	902956	-	MALCv4_0817	897393	901136	-		autotransporter assembly complex family protein	conserved exported protein of unknown function
MEALZ_RS03965	MEALZ_0820	NC_016112.1	904002	904607	+	MALCv4_0820	903918	904607	+		serine protease	exported protein of unknown function
MEALZ_RS03980	MEALZ_0823	NC_016112.1	906821	907060	+	MALCv4_0823	906821	907060	+		hypothetical protein	conserved protein of unknown function
MEALZ_RS03980	MEALZ_0823	NC_016112.1	906821	907060	+	MALCv4_0824	907057	907503	+	hisI	hypothetical protein	Phosphoribosyl-AMP cyclohydrolase
MEALZ_RS03985	MEALZ_0824	NC_016112.1	907057	907503	+	MALCv4_0823	906821	907060	+		phosphoribosyl-AMP cyclohydrolase	conserved protein of unknown function
MEALZ_RS03985	MEALZ_0824	NC_016112.1	907057	907503	+	MALCv4_0824	907057	907503	+	hisI	phosphoribosyl-AMP cyclohydrolase	Phosphoribosyl-AMP cyclohydrolase
MEALZ_RS03985	MEALZ_0824	NC_016112.1	907057	907503	+	MALCv4_0825	907500	908498	+		phosphoribosyl-AMP cyclohydrolase	Putative cobalamin synthesis protein
MEALZ_RS03990	MEALZ_0825	NC_016112.1	907500	908498	+	MALCv4_0824	907057	907503	+	hisI	GTP-binding protein	Phosphoribosyl-AMP cyclohydrolase
MEALZ_RS03990	MEALZ_0825	NC_016112.1	907500	908498	+	MALCv4_0825	907500	908498	+		GTP-binding protein	Putative cobalamin synthesis protein
MEALZ_RS04030	MEALZ_0833	NC_016112.1	914968	915687	-	MALCv4_0833	914968	915687	-		arginyltransferase	Putative arginyl-tRNA--protein transferase %28R- transferase%29 %28Arginyltransferase%29 Ate-like
MEALZ_RS04030	MEALZ_0833	NC_016112.1	914968	915687	-	MALCv4_0834	915675	916367	-	aat	arginyltransferase	Leucyl/phenylalanyl-tRNA--protein transferase %28L/F- transferase%29 %28Leucyltransferase%29 %28Phenyalanyltransferase%29
MEALZ_RS04035	MEALZ_0834	NC_016112.1	915675	916367	-	MALCv4_0833	914968	915687	-		leucyl/phenylalanyl-tRNA--protein transferase	Putative arginyl-tRNA--protein transferase %28R- transferase%29 %28Arginyltransferase%29 Ate-like
MEALZ_RS04035	MEALZ_0834	NC_016112.1	915675	916367	-	MALCv4_0834	915675	916367	-	aat	leucyl/phenylalanyl-tRNA--protein transferase	Leucyl/phenylalanyl-tRNA--protein transferase %28L/F- transferase%29 %28Leucyltransferase%29 %28Phenyalanyltransferase%29
MEALZ_RS04045	MEALZ_0836	NC_016112.1	917755	918402	-	MALCv4_0836	917755	918438	-		DUF2959 domain-containing protein	conserved exported protein of unknown function
MEALZ_RS04055	MEALZ_0838	NC_016112.1	920297	921130	+	MALCv4_0838	920192	921130	+		hypothetical protein	exported protein of unknown function
MEALZ_RS04070	MEALZ_0842	NC_016112.1	922467	924131	-	MALCv4_0842	922467	924239	-		energy-dependent translational throttle protein EttA	ABC transporter%2C ATP-binding protein
MEALZ_RS04080	MEALZ_0844	NC_016112.1	925139	926458	+	MALCv4_0844	925139	926458	+		sensor histidine kinase	Integral membrane sensor signal transduction histidine kinase
MEALZ_RS04080	MEALZ_0844	NC_016112.1	925139	926458	+	MALCv4_0845	926455	927105	+		sensor histidine kinase	Two component transcriptional regulator%2C LuxR family
MEALZ_RS04085	MEALZ_0845	NC_016112.1	926455	927105	+	MALCv4_0844	925139	926458	+		response regulator transcription factor	Integral membrane sensor signal transduction histidine kinase
MEALZ_RS04085	MEALZ_0845	NC_016112.1	926455	927105	+	MALCv4_0845	926455	927105	+		response regulator transcription factor	Two component transcriptional regulator%2C LuxR family
MEALZ_RS04095	MEALZ_0849	NC_016112.1	929265	930143	+	MALCv4_0849	929259	930143	+	aph	fructosamine kinase family protein	putative phosphotransferase:kinase
MEALZ_RS04105	MEALZ_0851	NC_016112.1	931104	931628	-	MALCv4_0851	931104	931640	-		hypothetical protein	conserved protein of unknown function
MEALZ_RS04150	MEALZ_0861	NC_016112.1	947580	948629	+	MALCv4_0861	947580	948629	+	glnL	nitrogen regulation protein NR(II)	Nitrogen regulation protein NR%28II%29
MEALZ_RS04150	MEALZ_0861	NC_016112.1	947580	948629	+	MALCv4_0862	948622	950031	+	glnG	nitrogen regulation protein NR(II)	Nitrogen regulation protein NR%28I%29
MEALZ_RS04155	MEALZ_0862	NC_016112.1	948622	950031	+	MALCv4_0861	947580	948629	+	glnL	nitrogen regulation protein NR(I)	Nitrogen regulation protein NR%28II%29
MEALZ_RS04155	MEALZ_0862	NC_016112.1	948622	950031	+	MALCv4_0862	948622	950031	+	glnG	nitrogen regulation protein NR(I)	Nitrogen regulation protein NR%28I%29
MEALZ_RS04165	MEALZ_0864	NC_016112.1	952783	955851	-	MALCv4_0864	952783	955851	-		efflux RND transporter permease subunit	Uncharacterized transporter HI_0895
MEALZ_RS04165	MEALZ_0864	NC_016112.1	952783	955851	-	MALCv4_0865	955848	956942	-		efflux RND transporter permease subunit	Efflux transporter%2C RND family%2C MFP subunit
MEALZ_RS04170	MEALZ_0865	NC_016112.1	955848	956906	-	MALCv4_0864	952783	955851	-		efflux RND transporter periplasmic adaptor subunit	Uncharacterized transporter HI_0895
MEALZ_RS04170	MEALZ_0865	NC_016112.1	955848	956906	-	MALCv4_0865	955848	956942	-		efflux RND transporter periplasmic adaptor subunit	Efflux transporter%2C RND family%2C MFP subunit
MEALZ_RS04180	MEALZ_0867	NC_016112.1	958318	960426	-	MALCv4_0867	958318	960426	-		EAL domain-containing protein	Response regulator receiver modulated diguanylate cyclase/phosphodiesterase with PAS/PAC sensor%28S%29 %28fragment%29
MEALZ_RS04180	MEALZ_0867	NC_016112.1	958318	960426	-	MALCv4_0868	960419	960904	-		EAL domain-containing protein	Response regulator receiver protein
MEALZ_RS04185	MEALZ_0868	NC_016112.1	960419	960892	-	MALCv4_0867	958318	960426	-		response regulator	Response regulator receiver modulated diguanylate cyclase/phosphodiesterase with PAS/PAC sensor%28S%29 %28fragment%29
MEALZ_RS04185	MEALZ_0868	NC_016112.1	960419	960892	-	MALCv4_0868	960419	960904	-		response regulator	Response regulator receiver protein
MEALZ_RS04240	MEALZ_0879	NC_016112.1	979839	980816	+	MALCv4_0879	979839	980816	+	phoL	PhoH family protein	phosphate starvation-inducible protein
MEALZ_RS04240	MEALZ_0879	NC_016112.1	979839	980816	+	MALCv4_0880	980813	981277	+		PhoH family protein	putative metal-dependent hydrolase
MEALZ_RS04245	MEALZ_0880	NC_016112.1	980816	981277	+	MALCv4_0879	979839	980816	+	phoL	rRNA maturation RNase YbeY	phosphate starvation-inducible protein
MEALZ_RS04245	MEALZ_0880	NC_016112.1	980816	981277	+	MALCv4_0880	980813	981277	+		rRNA maturation RNase YbeY	putative metal-dependent hydrolase
MEALZ_RS04245	MEALZ_0880	NC_016112.1	980816	981277	+	MALCv4_0881	981274	982131	+	corC	rRNA maturation RNase YbeY	Magnesium and cobalt efflux protein CorC
MEALZ_RS04250	MEALZ_0881	NC_016112.1	981274	982131	+	MALCv4_0880	980813	981277	+		CBS domain-containing protein	putative metal-dependent hydrolase
MEALZ_RS04250	MEALZ_0881	NC_016112.1	981274	982131	+	MALCv4_0881	981274	982131	+	corC	CBS domain-containing protein	Magnesium and cobalt efflux protein CorC
MEALZ_RS04265	MEALZ_0884	NC_016112.1	985874	986107	+	MALCv4_0884	985874	986107	+		hypothetical protein	conserved protein of unknown function
MEALZ_RS04265	MEALZ_0884	NC_016112.1	985874	986107	+	MALCv4_0885	986094	986357	+		hypothetical protein	Plasmid stabilization system
MEALZ_RS04270	MEALZ_0885	NC_016112.1	986094	986357	+	MALCv4_0884	985874	986107	+		type II toxin-antitoxin system RelE/ParE family toxin	conserved protein of unknown function
MEALZ_RS04270	MEALZ_0885	NC_016112.1	986094	986357	+	MALCv4_0885	986094	986357	+		type II toxin-antitoxin system RelE/ParE family toxin	Plasmid stabilization system
MEALZ_RS04290	MEALZ_0889	NC_016112.1	990124	992133	+	MALCv4_0889	990091	992133	+	uvrB	excinuclease ABC subunit UvrB	UvrABC system protein B %28Protein uvrB%29 %28Excinuclease ABC subunit B%29
MEALZ_RS04305	MEALZ_0892	NC_016112.1	998636	1000114	+	MALCv4_0893	1000111	1000686	+		GAF domain-containing protein	putative heme oxygenase
MEALZ_RS04305	MEALZ_0892	NC_016112.1	998636	1000114	+	MALCv4_0892	998636	1000114	+		GAF domain-containing protein	putative PAS/PAC sensor protein
MEALZ_RS04310	MEALZ_0893	NC_016112.1	1000111	1000686	+	MALCv4_0893	1000111	1000686	+		biliverdin-producing heme oxygenase	putative heme oxygenase
MEALZ_RS04310	MEALZ_0893	NC_016112.1	1000111	1000686	+	MALCv4_0892	998636	1000114	+		biliverdin-producing heme oxygenase	putative PAS/PAC sensor protein
MEALZ_RS04355	MEALZ_0901	NC_016112.1	1008332	1008628	+	MALCv4_0901	1008332	1008628	+	ihfA	integration host factor subunit alpha	integration host factor%2C alpha subunit
MEALZ_RS04355	MEALZ_0901	NC_016112.1	1008332	1008628	+	MALCv4_0902	1008612	1008965	+		integration host factor subunit alpha	Transcriptional regulator%2C MerR family
MEALZ_RS04360	MEALZ_0902	NC_016112.1	1008612	1008965	+	MALCv4_0901	1008332	1008628	+	ihfA	MerR family transcriptional regulator	integration host factor%2C alpha subunit
MEALZ_RS04360	MEALZ_0902	NC_016112.1	1008612	1008965	+	MALCv4_0902	1008612	1008965	+		MerR family transcriptional regulator	Transcriptional regulator%2C MerR family
MEALZ_RS04375	MEALZ_0904	NC_016112.1	1011635	1012879	+	MALCv4_0904	1011635	1012879	+		ATP-binding protein	PAS/PAC sensor signal transduction histidine kinase
MEALZ_RS04375	MEALZ_0904	NC_016112.1	1011635	1012879	+	MALCv4_0905	1012866	1014230	+	zraR	ATP-binding protein	Transcriptional regulatory protein zraR
MEALZ_RS04380	MEALZ_0905	NC_016112.1	1012863	1014230	+	MALCv4_0904	1011635	1012879	+		sigma-54 dependent transcriptional regulator	PAS/PAC sensor signal transduction histidine kinase
MEALZ_RS04380	MEALZ_0905	NC_016112.1	1012863	1014230	+	MALCv4_0905	1012866	1014230	+	zraR	sigma-54 dependent transcriptional regulator	Transcriptional regulatory protein zraR
MEALZ_RS04390	MEALZ_0907	NC_016112.1	1014628	1016376	+	MALCv4_0908	1016369	1017379	+	fliG	flagellar basal-body MS-ring/collar protein FliF	Flagellar motor switch protein FliG
MEALZ_RS04390	MEALZ_0907	NC_016112.1	1014628	1016376	+	MALCv4_0907	1014628	1016376	+	fliF	flagellar basal-body MS-ring/collar protein FliF	Flagellar M-ring protein
MEALZ_RS04395	MEALZ_0908	NC_016112.1	1016369	1017379	+	MALCv4_0908	1016369	1017379	+	fliG	flagellar motor switch protein FliG	Flagellar motor switch protein FliG
MEALZ_RS04395	MEALZ_0908	NC_016112.1	1016369	1017379	+	MALCv4_0909	1017366	1018085	+		flagellar motor switch protein FliG	Flagellar assembly protein FliH/Type III secretion system HrpE
MEALZ_RS04395	MEALZ_0908	NC_016112.1	1016369	1017379	+	MALCv4_0907	1014628	1016376	+	fliF	flagellar motor switch protein FliG	Flagellar M-ring protein
MEALZ_RS04400	MEALZ_0909	NC_016112.1	1017366	1018085	+	MALCv4_0908	1016369	1017379	+	fliG	flagellar assembly protein FliH	Flagellar motor switch protein FliG
MEALZ_RS04400	MEALZ_0909	NC_016112.1	1017366	1018085	+	MALCv4_0909	1017366	1018085	+		flagellar assembly protein FliH	Flagellar assembly protein FliH/Type III secretion system HrpE
MEALZ_RS04400	MEALZ_0909	NC_016112.1	1017366	1018085	+	MALCv4_0910	1018082	1019446	+	fliI	flagellar assembly protein FliH	flagellum-specific ATP synthase
MEALZ_RS04405	MEALZ_0910	NC_016112.1	1018082	1019446	+	MALCv4_0909	1017366	1018085	+		flagellar protein export ATPase FliI	Flagellar assembly protein FliH/Type III secretion system HrpE
MEALZ_RS04405	MEALZ_0910	NC_016112.1	1018082	1019446	+	MALCv4_0910	1018082	1019446	+	fliI	flagellar protein export ATPase FliI	flagellum-specific ATP synthase
MEALZ_RS04515	MEALZ_0931	NC_016112.1	1044308	1044793	+	MALCv4_0931	1044308	1044793	+	rimP	ribosome maturation factor RimP	Ribosome maturation factor rimP
MEALZ_RS04515	MEALZ_0931	NC_016112.1	1044308	1044793	+	MALCv4_0932	1044783	1046303	+	nusA	ribosome maturation factor RimP	Transcription elongation protein nusA %28N utilization substance protein A%29 %28L factor%29
MEALZ_RS04520	MEALZ_0932	NC_016112.1	1044783	1046303	+	MALCv4_0931	1044308	1044793	+	rimP	transcription termination factor NusA	Ribosome maturation factor rimP
MEALZ_RS04520	MEALZ_0932	NC_016112.1	1044783	1046303	+	MALCv4_0932	1044783	1046303	+	nusA	transcription termination factor NusA	Transcription elongation protein nusA %28N utilization substance protein A%29 %28L factor%29
MEALZ_RS04585	MEALZ_0945	NC_016112.1	1063583	1064080	-	MALCv4_0945	1063583	1064080	-		bifunctional adenosylcobinamide kinase/adenosylcobinamide-phosphate guanylyltransferase	Cobalbumin biosynthesis protein
MEALZ_RS04585	MEALZ_0945	NC_016112.1	1063583	1064080	-	MALCv4_0946	1064077	1065480	-	cobQ	bifunctional adenosylcobinamide kinase/adenosylcobinamide-phosphate guanylyltransferase	Cobyric acid synthase
MEALZ_RS04590	MEALZ_0946	NC_016112.1	1064077	1065480	-	MALCv4_0945	1063583	1064080	-		cobyric acid synthase	Cobalbumin biosynthesis protein
MEALZ_RS04590	MEALZ_0946	NC_016112.1	1064077	1065480	-	MALCv4_0947	1065477	1066040	-		cobyric acid synthase	Alpha-ribazole phosphatase
MEALZ_RS04590	MEALZ_0946	NC_016112.1	1064077	1065480	-	MALCv4_0946	1064077	1065480	-	cobQ	cobyric acid synthase	Cobyric acid synthase
MEALZ_RS04595	MEALZ_0947	NC_016112.1	1065477	1066040	-	MALCv4_0947	1065477	1066040	-		alpha-ribazole phosphatase	Alpha-ribazole phosphatase
MEALZ_RS04595	MEALZ_0947	NC_016112.1	1065477	1066040	-	MALCv4_0948	1066025	1066771	-	cobS	alpha-ribazole phosphatase	cobalamin synthase
MEALZ_RS04595	MEALZ_0947	NC_016112.1	1065477	1066040	-	MALCv4_0946	1064077	1065480	-	cobQ	alpha-ribazole phosphatase	Cobyric acid synthase
MEALZ_RS04600	MEALZ_0948	NC_016112.1	1066025	1066771	-	MALCv4_0947	1065477	1066040	-		adenosylcobinamide-GDP ribazoletransferase	Alpha-ribazole phosphatase
MEALZ_RS04600	MEALZ_0948	NC_016112.1	1066025	1066771	-	MALCv4_0948	1066025	1066771	-	cobS	adenosylcobinamide-GDP ribazoletransferase	cobalamin synthase
MEALZ_RS04610	MEALZ_0950	NC_016112.1	1067550	1068131	-	MALCv4_0950	1067550	1068035	-		peroxiredoxin	putative antioxidant peroxiredoxin-related protein
MEALZ_RS04615	MEALZ_0951	NC_016112.1	1068274	1068507	+	MALCv4_0951	1068289	1068507	+		phage integrase N-terminal SAM-like domain-containing protein	recombinase %28fragment%29
MEALZ_RS04625	MEALZ_0953	NC_016112.1	1069091	1070128	-	MALCv4_0953	1069091	1070113	-	cobT	nicotinate-nucleotide--dimethylbenzimidazole phosphoribosyltransferase	nicotinate-nucleotide--dimethylbenzimidazole phosphoribosyltransferase
MEALZ_RS04625	MEALZ_0953	NC_016112.1	1069091	1070128	-	MALCv4_0954	1070110	1070772	-	bluB	nicotinate-nucleotide--dimethylbenzimidazole phosphoribosyltransferase	putative 5%2C6-dimethylbenzimidazole synthase %28flavin destructase%29%2C putative cob%28II%29yrinic acid a%2Cc-diamide reductase
MEALZ_RS04630	MEALZ_0954	NC_016112.1	1070110	1070772	-	MALCv4_0953	1069091	1070113	-	cobT	5,6-dimethylbenzimidazole synthase	nicotinate-nucleotide--dimethylbenzimidazole phosphoribosyltransferase
MEALZ_RS04630	MEALZ_0954	NC_016112.1	1070110	1070772	-	MALCv4_0954	1070110	1070772	-	bluB	5,6-dimethylbenzimidazole synthase	putative 5%2C6-dimethylbenzimidazole synthase %28flavin destructase%29%2C putative cob%28II%29yrinic acid a%2Cc-diamide reductase
MEALZ_RS04630	MEALZ_0954	NC_016112.1	1070110	1070772	-	MALCv4_0955	1070765	1071694	-	thrB	5,6-dimethylbenzimidazole synthase	homoserine kinase
MEALZ_RS04635	MEALZ_0955	NC_016112.1	1070765	1071694	-	MALCv4_0954	1070110	1070772	-	bluB	homoserine kinase	putative 5%2C6-dimethylbenzimidazole synthase %28flavin destructase%29%2C putative cob%28II%29yrinic acid a%2Cc-diamide reductase
MEALZ_RS04635	MEALZ_0955	NC_016112.1	1070765	1071694	-	MALCv4_0955	1070765	1071694	-	thrB	homoserine kinase	homoserine kinase
MEALZ_RS04640	MEALZ_0956	NC_016112.1	1071702	1072595	-	MALCv4_0956	1071702	1072595	-	cobD	adenosylcobinamide-phosphate synthase CbiB	cobalamin biosynthesis protein cobD
MEALZ_RS04640	MEALZ_0956	NC_016112.1	1071702	1072595	-	MALCv4_0957	1072588	1073607	-		adenosylcobinamide-phosphate synthase CbiB	putative threonine-phosphate decarboxylase
MEALZ_RS04645	MEALZ_0957	NC_016112.1	1072588	1073607	-	MALCv4_0956	1071702	1072595	-	cobD	aminotransferase class I/II-fold pyridoxal phosphate-dependent enzyme	cobalamin biosynthesis protein cobD
MEALZ_RS04645	MEALZ_0957	NC_016112.1	1072588	1073607	-	MALCv4_0957	1072588	1073607	-		aminotransferase class I/II-fold pyridoxal phosphate-dependent enzyme	putative threonine-phosphate decarboxylase
MEALZ_RS04680	MEALZ_0962	NC_016112.1	1082756	1086673	+	MALCv4_0962	1082762	1086673	+		FAD/FMN-binding oxidoreductase	Conserved hypothetical protein%2C putative oxidoreductase
MEALZ_RS04700	MEALZ_0965	NC_016112.1	1093059	1094384	+	MALCv4_0965	1093059	1094384	+	eexE	HlyD family type I secretion periplasmic adaptor subunit	Type I secretion membrane fusion protein
MEALZ_RS04700	MEALZ_0965	NC_016112.1	1093059	1094384	+	MALCv4_0966	1094353	1095915	+		HlyD family type I secretion periplasmic adaptor subunit	putative Type I secretion outer membrane protein
MEALZ_RS04705	MEALZ_0966	NC_016112.1	1094389	1095915	+	MALCv4_0966	1094353	1095915	+		TolC family outer membrane protein	putative Type I secretion outer membrane protein
MEALZ_RS04735	MEALZ_0973	NC_016112.1	1110454	1112013	+	MALCv4_0973	1110454	1112013	+		IS21 family transposase	putative transposase%2C IS21 family
MEALZ_RS04735	MEALZ_0973	NC_016112.1	1110454	1112013	+	MALCv4_0974	1112000	1112746	+		IS21 family transposase	conserved protein of unknown function
MEALZ_RS04740	MEALZ_0974	NC_016112.1	1112000	1112746	+	MALCv4_0973	1110454	1112013	+		IS21-like element helper ATPase IstB	putative transposase%2C IS21 family
MEALZ_RS04740	MEALZ_0974	NC_016112.1	1112000	1112746	+	MALCv4_0974	1112000	1112746	+		IS21-like element helper ATPase IstB	conserved protein of unknown function
MEALZ_RS04785	MEALZ_0983	NC_016112.1	1120864	1121895	+	MALCv4_0983	1120663	1121895	+		hypothetical protein	protein of unknown function
MEALZ_RS04800	MEALZ_0985	NC_016112.1	1123470	1123970	-	MALCv4_0985	1123470	1123970	-		flagellar protein FlgN	FlgN family protein
MEALZ_RS04800	MEALZ_0985	NC_016112.1	1123470	1123970	-	MALCv4_0986	1123967	1124275	-		flagellar protein FlgN	Anti-sigma-28 factor%2C FlgM
MEALZ_RS04805	MEALZ_0986	NC_016112.1	1123967	1124275	-	MALCv4_0985	1123470	1123970	-		flagellar biosynthesis anti-sigma factor FlgM	FlgN family protein
MEALZ_RS04805	MEALZ_0986	NC_016112.1	1123967	1124275	-	MALCv4_0986	1123967	1124275	-		flagellar biosynthesis anti-sigma factor FlgM	Anti-sigma-28 factor%2C FlgM
MEALZ_RS04890	MEALZ_1003	NC_016112.1	1141285	1141557	-	MALCv4_1003	1141285	1141557	-	acyP	acylphosphatase	Acylphosphatase
MEALZ_RS04890	MEALZ_1003	NC_016112.1	1141285	1141557	-	MALCv4_1004	1141554	1143746	-	rlmL	acylphosphatase	Ribosomal RNA large subunit methyltransferase L
MEALZ_RS04895	MEALZ_1004	NC_016112.1	1141554	1143746	-	MALCv4_1003	1141285	1141557	-	acyP	bifunctional 23S rRNA (guanine(2069)-N(7))-methyltransferase RlmK/23S rRNA (guanine(2445)-N(2))-methyltransferase RlmL	Acylphosphatase
MEALZ_RS04895	MEALZ_1004	NC_016112.1	1141554	1143746	-	MALCv4_1004	1141554	1143746	-	rlmL	bifunctional 23S rRNA (guanine(2069)-N(7))-methyltransferase RlmK/23S rRNA (guanine(2445)-N(2))-methyltransferase RlmL	Ribosomal RNA large subunit methyltransferase L
MEALZ_RS04910	MEALZ_1007	NC_016112.1	1146550	1147848	+	MALCv4_1008	1147845	1152431	+		urea ABC transporter substrate-binding protein	Multi-sensor hybrid histidine kinase %28modular protein%29
MEALZ_RS04910	MEALZ_1007	NC_016112.1	1146550	1147848	+	MALCv4_1007	1146550	1147848	+		urea ABC transporter substrate-binding protein	Extracellular ligand-binding receptor
MEALZ_RS04930	MEALZ_1011	NC_016112.1	1158121	1159203	-	MALCv4_1011	1158121	1159245	-	gcvT	glycine cleavage system aminomethyltransferase GcvT	glycine cleavage complex protein T%2C aminomethyltransferase%2C tetrahydrofolate-dependent
MEALZ_RS04945	MEALZ_1014	NC_016112.1	1163589	1164305	-	MALCv4_1014	1163589	1164305	-		cupredoxin domain-containing protein	Multicopper oxidase type 2 %28modular protein%29
MEALZ_RS04945	MEALZ_1014	NC_016112.1	1163589	1164305	-	MALCv4_1015	1164302	1165963	-		cupredoxin domain-containing protein	Multicopper oxidase type 2
MEALZ_RS04950	MEALZ_1015	NC_016112.1	1164302	1165963	-	MALCv4_1014	1163589	1164305	-		multicopper oxidase domain-containing protein	Multicopper oxidase type 2 %28modular protein%29
MEALZ_RS04950	MEALZ_1015	NC_016112.1	1164302	1165963	-	MALCv4_1015	1164302	1165963	-		multicopper oxidase domain-containing protein	Multicopper oxidase type 2
MEALZ_RS04960	MEALZ_1018	NC_016112.1	1167069	1167953	-	MALCv4_1017	1166860	1167072	-		ribosome small subunit-dependent GTPase A	protein of unknown function
MEALZ_RS04960	MEALZ_1018	NC_016112.1	1167069	1167953	-	MALCv4_1018	1167069	1167953	-	rsgA	ribosome small subunit-dependent GTPase A	putative ribosome biogenesis GTPase RsgA
MEALZ_RS04960	MEALZ_1018	NC_016112.1	1167069	1167953	-	MALCv4_1019	1167950	1169203	-		ribosome small subunit-dependent GTPase A	putative peptidase M48
MEALZ_RS04965	MEALZ_1019	NC_016112.1	1167950	1169203	-	MALCv4_1018	1167069	1167953	-	rsgA	M48 family metallopeptidase	putative ribosome biogenesis GTPase RsgA
MEALZ_RS04965	MEALZ_1019	NC_016112.1	1167950	1169203	-	MALCv4_1019	1167950	1169203	-		M48 family metallopeptidase	putative peptidase M48
MEALZ_RS04970	MEALZ_1020	NC_016112.1	1169290	1169835	+	MALCv4_1020	1169290	1169835	+	orn	oligoribonuclease	oligoribonuclease
MEALZ_RS04970	MEALZ_1020	NC_016112.1	1169290	1169835	+	MALCv4_1021	1169835	1170545	+	crcB	oligoribonuclease	Protein CrcB homolog
MEALZ_RS04975	MEALZ_1021	NC_016112.1	1169835	1170545	+	MALCv4_1020	1169290	1169835	+	orn	fluoride efflux transporter CrcB	oligoribonuclease
MEALZ_RS04975	MEALZ_1021	NC_016112.1	1169835	1170545	+	MALCv4_1021	1169835	1170545	+	crcB	fluoride efflux transporter CrcB	Protein CrcB homolog
MEALZ_RS04975	MEALZ_1021	NC_016112.1	1169835	1170545	+	MALCv4_1022	1170542	1170859	+		fluoride efflux transporter CrcB	conserved protein of unknown function
MEALZ_RS04980	MEALZ_1022	NC_016112.1	1170542	1170859	+	MALCv4_1021	1169835	1170545	+	crcB	DUF190 domain-containing protein	Protein CrcB homolog
MEALZ_RS04980	MEALZ_1022	NC_016112.1	1170542	1170859	+	MALCv4_1022	1170542	1170859	+		DUF190 domain-containing protein	conserved protein of unknown function
MEALZ_RS05000	MEALZ_1026	NC_016112.1	1178234	1178596	-	MALCv4_1026	1178234	1178596	-		sulfur oxidation c-type cytochrome SoxX	Monoheme cytochrome SoxX %28Sulfur oxidation%29
MEALZ_RS05000	MEALZ_1026	NC_016112.1	1178234	1178596	-	MALCv4_1027	1178593	1179219	-	thiE	sulfur oxidation c-type cytochrome SoxX	Thiamine-phosphate pyrophosphorylase
MEALZ_RS05005	MEALZ_1027	NC_016112.1	1178593	1179219	-	MALCv4_1026	1178234	1178596	-		thiamine phosphate synthase	Monoheme cytochrome SoxX %28Sulfur oxidation%29
MEALZ_RS05005	MEALZ_1027	NC_016112.1	1178593	1179219	-	MALCv4_1027	1178593	1179219	-	thiE	thiamine phosphate synthase	Thiamine-phosphate pyrophosphorylase
MEALZ_RS05005	MEALZ_1027	NC_016112.1	1178593	1179219	-	MALCv4_1028	1179216	1180007	-		thiamine phosphate synthase	Phosphomethylpyrimidine kinase
MEALZ_RS05010	MEALZ_1028	NC_016112.1	1179216	1180007	-	MALCv4_1027	1178593	1179219	-	thiE	hydroxymethylpyrimidine/phosphomethylpyrimidine kinase	Thiamine-phosphate pyrophosphorylase
MEALZ_RS05010	MEALZ_1028	NC_016112.1	1179216	1180007	-	MALCv4_1028	1179216	1180007	-		hydroxymethylpyrimidine/phosphomethylpyrimidine kinase	Phosphomethylpyrimidine kinase
MEALZ_RS05025	MEALZ_1031	NC_016112.1	1181207	1182790	+	MALCv4_1031	1181207	1182790	+	serA	phosphoglycerate dehydrogenase	D-3-phosphoglycerate dehydrogenase
MEALZ_RS05025	MEALZ_1031	NC_016112.1	1181207	1182790	+	MALCv4_1032	1182787	1183428	+	PSPH	phosphoglycerate dehydrogenase	Phosphoserine phosphatase
MEALZ_RS05030	MEALZ_1032	NC_016112.1	1182787	1183428	+	MALCv4_1031	1181207	1182790	+	serA	HAD-IB family phosphatase	D-3-phosphoglycerate dehydrogenase
MEALZ_RS05030	MEALZ_1032	NC_016112.1	1182787	1183428	+	MALCv4_1032	1182787	1183428	+	PSPH	HAD-IB family phosphatase	Phosphoserine phosphatase
MEALZ_RS05045	MEALZ_1034	NC_016112.1	1185003	1185503	+	MALCv4_1034	1185003	1185503	+	ruvC	crossover junction endodeoxyribonuclease RuvC	Crossover junction endodeoxyribonuclease ruvC %28Holliday junction nuclease ruvC%29 %28Holliday juction resolvase ruvC%29
MEALZ_RS05045	MEALZ_1034	NC_016112.1	1185003	1185503	+	MALCv4_1035	1185500	1186105	+	ruvA	crossover junction endodeoxyribonuclease RuvC	Holliday junction DNA helicase ruvA
MEALZ_RS05050	MEALZ_1035	NC_016112.1	1185500	1186105	+	MALCv4_1034	1185003	1185503	+	ruvC	Holliday junction branch migration protein RuvA	Crossover junction endodeoxyribonuclease ruvC %28Holliday junction nuclease ruvC%29 %28Holliday juction resolvase ruvC%29
MEALZ_RS05050	MEALZ_1035	NC_016112.1	1185500	1186105	+	MALCv4_1035	1185500	1186105	+	ruvA	Holliday junction branch migration protein RuvA	Holliday junction DNA helicase ruvA
MEALZ_RS05050	MEALZ_1035	NC_016112.1	1185500	1186105	+	MALCv4_1036	1186102	1187136	+	ruvB	Holliday junction branch migration protein RuvA	Holliday junction DNA helicase ruvB
MEALZ_RS05055	MEALZ_1036	NC_016112.1	1186105	1187136	+	MALCv4_1035	1185500	1186105	+	ruvA	Holliday junction branch migration DNA helicase RuvB	Holliday junction DNA helicase ruvA
MEALZ_RS05055	MEALZ_1036	NC_016112.1	1186105	1187136	+	MALCv4_1036	1186102	1187136	+	ruvB	Holliday junction branch migration DNA helicase RuvB	Holliday junction DNA helicase ruvB
MEALZ_RS05060	MEALZ_1037	NC_016112.1	1187484	1187888	+	MALCv4_1037	1187484	1187888	+		tol-pal system-associated acyl-CoA thioesterase	Putative thioesterase
MEALZ_RS05060	MEALZ_1037	NC_016112.1	1187484	1187888	+	MALCv4_1038	1187878	1188555	+	tolQ	tol-pal system-associated acyl-CoA thioesterase	Protein TolQ
MEALZ_RS05065	MEALZ_1038	NC_016112.1	1187878	1188555	+	MALCv4_1037	1187484	1187888	+		protein TolQ	Putative thioesterase
MEALZ_RS05065	MEALZ_1038	NC_016112.1	1187878	1188555	+	MALCv4_1038	1187878	1188555	+	tolQ	protein TolQ	Protein TolQ
MEALZ_RS05065	MEALZ_1038	NC_016112.1	1187878	1188555	+	MALCv4_1039	1188552	1188980	+		protein TolQ	biopolymer transport protein ExbD/TolR
MEALZ_RS05070	MEALZ_1039	NC_016112.1	1188552	1188980	+	MALCv4_1038	1187878	1188555	+	tolQ	protein TolR	Protein TolQ
MEALZ_RS05070	MEALZ_1039	NC_016112.1	1188552	1188980	+	MALCv4_1039	1188552	1188980	+		protein TolR	biopolymer transport protein ExbD/TolR
MEALZ_RS05085	MEALZ_1042	NC_016112.1	1192183	1192788	+	MALCv4_1042	1192183	1192788	+	pal	peptidoglycan-associated lipoprotein Pal	Peptidoglycan-associated lipoprotein
MEALZ_RS05085	MEALZ_1042	NC_016112.1	1192183	1192788	+	MALCv4_1043	1192788	1193606	+		peptidoglycan-associated lipoprotein Pal	Tol-pal system protein YbgF
MEALZ_RS05090	MEALZ_1043	NC_016112.1	1192788	1193606	+	MALCv4_1042	1192183	1192788	+	pal	tol-pal system protein YbgF	Peptidoglycan-associated lipoprotein
MEALZ_RS05090	MEALZ_1043	NC_016112.1	1192788	1193606	+	MALCv4_1043	1192788	1193606	+		tol-pal system protein YbgF	Tol-pal system protein YbgF
MEALZ_RS05100	MEALZ_1045	NC_016112.1	1194256	1194924	+	MALCv4_1045	1194256	1195020	+	queC	7-cyano-7-deazaguanine synthase QueC	7-cyano-7-deazaguanine synthase
MEALZ_RS05105	MEALZ_tRNA10	NC_016112.1	1194983	1195058	+	MALCv4_1045	1194256	1195020	+	queC	tRNA-Lys	7-cyano-7-deazaguanine synthase
MEALZ_RS05105	MEALZ_tRNA10	NC_016112.1	1194983	1195058	+	MALCv4_tRNA10	1194983	1195058	+		tRNA-Lys
MEALZ_RS05125	MEALZ_1049	NC_016112.1	1197952	1198380	-	MALCv4_1049	1197952	1198392	-		DUF1311 domain-containing protein	exported protein of unknown function
MEALZ_RS05130	MEALZ_1050	NC_016112.1	1198389	1199084	-	MALCv4_1049	1197952	1198392	-		retropepsin-like aspartic protease	exported protein of unknown function
MEALZ_RS05130	MEALZ_1050	NC_016112.1	1198389	1199084	-	MALCv4_1050	1198389	1199084	-		retropepsin-like aspartic protease	protein of unknown function
MEALZ_RS05145	MEALZ_1054	NC_016112.1	1199982	1200215	-	MALCv4_1054	1199982	1200242	-		hypothetical protein	protein of unknown function
MEALZ_RS05155	MEALZ_1056	NC_016112.1	1200949	1201476	+	MALCv4_1056	1200970	1201476	+		GspH/FimT family protein	putative Fimbrial protein pilin
MEALZ_RS05155	MEALZ_1056	NC_016112.1	1200949	1201476	+	MALCv4_1057	1201467	1202252	+		GspH/FimT family protein	exported protein of unknown function
MEALZ_RS05160	MEALZ_1057	NC_016112.1	1201467	1202252	+	MALCv4_1056	1200970	1201476	+		prepilin-type N-terminal cleavage/methylation domain-containing protein	putative Fimbrial protein pilin
MEALZ_RS05160	MEALZ_1057	NC_016112.1	1201467	1202252	+	MALCv4_1057	1201467	1202252	+		prepilin-type N-terminal cleavage/methylation domain-containing protein	exported protein of unknown function
MEALZ_RS05165	MEALZ_1058	NC_016112.1	1202269	1203480	+	MALCv4_1058	1202269	1203480	+		hypothetical protein	protein of unknown function
MEALZ_RS05165	MEALZ_1058	NC_016112.1	1202269	1203480	+	MALCv4_1059	1203443	1204378	+		hypothetical protein	protein of unknown function
MEALZ_RS05170	MEALZ_1059	NC_016112.1	1203494	1204378	+	MALCv4_1059	1203443	1204378	+		prepilin-type N-terminal cleavage/methylation domain-containing protein	protein of unknown function
MEALZ_RS05180	MEALZ_1061	NC_016112.1	1205055	1205708	+	MALCv4_1061	1205055	1205708	+		hypothetical protein	conserved exported protein of unknown function
MEALZ_RS05180	MEALZ_1061	NC_016112.1	1205055	1205708	+	MALCv4_1062	1205701	1206624	+		hypothetical protein	ATPase
MEALZ_RS05185	MEALZ_1062	NC_016112.1	1205701	1206624	+	MALCv4_1061	1205055	1205708	+		ATP-binding protein	conserved exported protein of unknown function
MEALZ_RS05185	MEALZ_1062	NC_016112.1	1205701	1206624	+	MALCv4_1062	1205701	1206624	+		ATP-binding protein	ATPase
MEALZ_RS05190	None	NC_016112.1	1206666	1206890	+	MALCv4_1063	1206874	1207149	+		DUF6290 family protein	RelE-like toxin%2C toxin-antitoxin system
MEALZ_RS05215	MEALZ_1068	NC_016112.1	1210093	1210572	+	MALCv4_1068	1210096	1210572	+		hypothetical protein	Membrane-bound metal-dependent hydrolase %28fragment%29
MEALZ_RS05230	MEALZ_1071	NC_016112.1	1212060	1213349	-	MALCv4_1072	1213349	1213783	-	umuD	Y-family DNA polymerase	component of DNA polymerase V%2C subunit D
MEALZ_RS05230	MEALZ_1071	NC_016112.1	1212060	1213349	-	MALCv4_1071	1212060	1213349	-	umuC	Y-family DNA polymerase	component of DNA polymerase V%2C subunit C
MEALZ_RS05235	MEALZ_1072	NC_016112.1	1213349	1213783	-	MALCv4_1072	1213349	1213783	-	umuD	translesion error-prone DNA polymerase V autoproteolytic subunit	component of DNA polymerase V%2C subunit D
MEALZ_RS05235	MEALZ_1072	NC_016112.1	1213349	1213783	-	MALCv4_1071	1212060	1213349	-	umuC	translesion error-prone DNA polymerase V autoproteolytic subunit	component of DNA polymerase V%2C subunit C
MEALZ_RS05255	MEALZ_1077	NC_016112.1	1215426	1215812	-	MALCv4_1077	1215426	1215863	-	umuD	translesion error-prone DNA polymerase V autoproteolytic subunit	component of DNA polymerase V%2C subunit D
MEALZ_RS05270	MEALZ_1082	NC_016112.1	1218692	1219009	-	MALCv4_1082	1218692	1218967	-		recombinase family protein	putative resolvase %28fragment%29
MEALZ_RS05320	MEALZ_1093	NC_016112.1	1227474	1228061	+	MALCv4_1093	1227462	1228061	+		DUF3365 domain-containing protein	conserved exported protein of unknown function
MEALZ_RS05365	MEALZ_1103	NC_016112.1	1240120	1241091	-	MALCv4_1103	1240120	1241091	-		alpha-E domain-containing protein	conserved protein of unknown function
MEALZ_RS05365	MEALZ_1103	NC_016112.1	1240120	1241091	-	MALCv4_1104	1241091	1242542	-		alpha-E domain-containing protein	conserved protein of unknown function
MEALZ_RS05370	MEALZ_1104	NC_016112.1	1241091	1242542	-	MALCv4_1103	1240120	1241091	-		circularly permuted type 2 ATP-grasp protein	conserved protein of unknown function
MEALZ_RS05370	MEALZ_1104	NC_016112.1	1241091	1242542	-	MALCv4_1104	1241091	1242542	-		circularly permuted type 2 ATP-grasp protein	conserved protein of unknown function
MEALZ_RS05375	MEALZ_1105	NC_016112.1	1243385	1244167	+	MALCv4_1105	1243385	1244167	+		MBL fold metallo-hydrolase	Beta-lactamase domain protein
MEALZ_RS05375	MEALZ_1105	NC_016112.1	1243385	1244167	+	MALCv4_1106	1244157	1246337	+		MBL fold metallo-hydrolase	Diguanylate cyclase/phosphodiesterase
MEALZ_RS05380	MEALZ_1106	NC_016112.1	1244157	1246337	+	MALCv4_1105	1243385	1244167	+		bifunctional diguanylate cyclase/phosphodiesterase	Beta-lactamase domain protein
MEALZ_RS05380	MEALZ_1106	NC_016112.1	1244157	1246337	+	MALCv4_1106	1244157	1246337	+		bifunctional diguanylate cyclase/phosphodiesterase	Diguanylate cyclase/phosphodiesterase
MEALZ_RS05385	MEALZ_1107	NC_016112.1	1246446	1247660	-	MALCv4_1107	1246446	1247660	-		glycosyl transferase	conserved protein of unknown function
MEALZ_RS05385	MEALZ_1107	NC_016112.1	1246446	1247660	-	MALCv4_1108	1247653	1248477	-		glycosyl transferase	Predicted hydrolase %28HAD superfamily%29 protein
MEALZ_RS05390	MEALZ_1108	NC_016112.1	1247653	1248477	-	MALCv4_1107	1246446	1247660	-		HAD-IIB family hydrolase	conserved protein of unknown function
MEALZ_RS05390	MEALZ_1108	NC_016112.1	1247653	1248477	-	MALCv4_1108	1247653	1248477	-		HAD-IIB family hydrolase	Predicted hydrolase %28HAD superfamily%29 protein
MEALZ_RS05395	MEALZ_1110	NC_016112.1	1249114	1250286	-	MALCv4_1110	1249114	1250340	-		EAL domain-containing protein	Diguanylate phosphodiesterase
MEALZ_RS05450	MEALZ_1119	NC_016112.1	1261155	1261649	-	MALCv4_1119	1261155	1261613	-		NUDIX domain-containing protein	conserved protein of unknown function
MEALZ_RS05475	MEALZ_1124	NC_016112.1	1268018	1268806	-	MALCv4_1124	1268018	1268806	-	ksgA	16S rRNA (adenine(1518)-N(6)/adenine(1519)-N(6))-dimethyltransferase RsmA	S-adenosylmethionine-6-N%27%2CN%27-adenosyl %28rRNA%29 dimethyltransferase
MEALZ_RS05475	MEALZ_1124	NC_016112.1	1268018	1268806	-	MALCv4_1125	1268796	1269809	-	pdxA	16S rRNA (adenine(1518)-N(6)/adenine(1519)-N(6))-dimethyltransferase RsmA	4-hydroxythreonine-4-phosphate dehydrogenase %284- %28phosphohydroxy%29-L-threonine dehydrogenase%29
MEALZ_RS05480	MEALZ_1125	NC_016112.1	1268796	1269809	-	MALCv4_1124	1268018	1268806	-	ksgA	4-hydroxythreonine-4-phosphate dehydrogenase PdxA	S-adenosylmethionine-6-N%27%2CN%27-adenosyl %28rRNA%29 dimethyltransferase
MEALZ_RS05480	MEALZ_1125	NC_016112.1	1268796	1269809	-	MALCv4_1125	1268796	1269809	-	pdxA	4-hydroxythreonine-4-phosphate dehydrogenase PdxA	4-hydroxythreonine-4-phosphate dehydrogenase %284- %28phosphohydroxy%29-L-threonine dehydrogenase%29
MEALZ_RS05490	MEALZ_1127	NC_016112.1	1270450	1271130	+	MALCv4_1127	1270450	1271130	+		DUF2760 domain-containing protein	conserved protein of unknown function
MEALZ_RS05490	MEALZ_1127	NC_016112.1	1270450	1271130	+	MALCv4_1128	1271127	1273265	+		DUF2760 domain-containing protein	DnaK-related protein
MEALZ_RS05495	MEALZ_1128	NC_016112.1	1271412	1273265	+	MALCv4_1128	1271127	1273265	+		Hsp70 family protein	DnaK-related protein
MEALZ_RS05520	MEALZ_1133	NC_016112.1	1282423	1282887	+	MALCv4_1133	1282387	1282887	+		CinA family protein	putative Competence-damaged protein CinA
MEALZ_RS05535	MEALZ_1136	NC_016112.1	1285144	1286567	-	MALCv4_1136	1285144	1286190	-		IS3 family transposase	Integrase%2C catalytic region
MEALZ_RS05535	MEALZ_1136	NC_016112.1	1285144	1286567	-	MALCv4_1137	1286154	1286615	-		IS3 family transposase	protein of unknown function
MEALZ_RS05550	MEALZ_1139	NC_016112.1	1288371	1288814	+	MALCv4_1139	1288323	1288814	+		tetratricopeptide repeat protein	exported protein of unknown function
MEALZ_RS05600	MEALZ_1146	NC_016112.1	1295223	1296575	-	MALCv4_1146	1295223	1296581	-	gor	glutathione-disulfide reductase	Glutathione reductase
MEALZ_RS05615	MEALZ_1149	NC_016112.1	1297645	1299108	+	MALCv4_1149	1297645	1299108	+		DUF3375 domain-containing protein	conserved protein of unknown function
MEALZ_RS05615	MEALZ_1149	NC_016112.1	1297645	1299108	+	MALCv4_1150	1299105	1299881	+		DUF3375 domain-containing protein	conserved protein of unknown function
MEALZ_RS05620	MEALZ_1150	NC_016112.1	1299105	1299881	+	MALCv4_1149	1297645	1299108	+		DUF4194 domain-containing protein	conserved protein of unknown function
MEALZ_RS05620	MEALZ_1150	NC_016112.1	1299105	1299881	+	MALCv4_1150	1299105	1299881	+		DUF4194 domain-containing protein	conserved protein of unknown function
MEALZ_RS05620	MEALZ_1150	NC_016112.1	1299105	1299881	+	MALCv4_1151	1299874	1303233	+		DUF4194 domain-containing protein	conserved protein of unknown function
MEALZ_RS05625	MEALZ_1151	NC_016112.1	1299874	1303233	+	MALCv4_1150	1299105	1299881	+		SbcC/MukB-like Walker B domain-containing protein	conserved protein of unknown function
MEALZ_RS05625	MEALZ_1151	NC_016112.1	1299874	1303233	+	MALCv4_1151	1299874	1303233	+		SbcC/MukB-like Walker B domain-containing protein	conserved protein of unknown function
MEALZ_RS05630	MEALZ_1152	NC_016112.1	1303303	1304085	+	MALCv4_1152	1303297	1304085	+		hypothetical protein	conserved protein of unknown function
MEALZ_RS05630	MEALZ_1152	NC_016112.1	1303303	1304085	+	MALCv4_1153	1304085	1305266	+		hypothetical protein	conserved protein of unknown function
MEALZ_RS05635	MEALZ_1153	NC_016112.1	1304085	1305266	+	MALCv4_1152	1303297	1304085	+		DUF3322 domain-containing protein	conserved protein of unknown function
MEALZ_RS05635	MEALZ_1153	NC_016112.1	1304085	1305266	+	MALCv4_1153	1304085	1305266	+		DUF3322 domain-containing protein	conserved protein of unknown function
MEALZ_RS05660	MEALZ_1159	NC_016112.1	1310326	1310664	+	MALCv4_1159	1310326	1310664	+		hypothetical protein	conserved membrane protein of unknown function
MEALZ_RS05660	MEALZ_1159	NC_016112.1	1310326	1310664	+	MALCv4_1160	1310657	1311253	+		hypothetical protein	conserved protein of unknown function
MEALZ_RS05665	MEALZ_1160	NC_016112.1	1310657	1311253	+	MALCv4_1159	1310326	1310664	+		cytochrome c	conserved membrane protein of unknown function
MEALZ_RS05665	MEALZ_1160	NC_016112.1	1310657	1311253	+	MALCv4_1160	1310657	1311253	+		cytochrome c	conserved protein of unknown function
MEALZ_RS05675	MEALZ_1162	NC_016112.1	1313705	1314397	+	MALCv4_1162	1313759	1314397	+		SprT family zinc-dependent metalloprotease	conserved protein of unknown function
MEALZ_RS05715	MEALZ_1170	NC_016112.1	1322807	1323508	+	MALCv4_1170	1322807	1323508	+	qoxB	cytochrome c oxidase subunit II	heme-copper quinol oxidase%2C subunit II
MEALZ_RS05715	MEALZ_1170	NC_016112.1	1322807	1323508	+	MALCv4_1171	1323495	1326017	+	qoxA	cytochrome c oxidase subunit II	heme-copper quinol oxidase%2C subunit I
MEALZ_RS05720	MEALZ_1171	NC_016112.1	1323495	1326017	+	MALCv4_1170	1322807	1323508	+	qoxB	cytochrome c oxidase subunit I	heme-copper quinol oxidase%2C subunit II
MEALZ_RS05720	MEALZ_1171	NC_016112.1	1323495	1326017	+	MALCv4_1171	1323495	1326017	+	qoxA	cytochrome c oxidase subunit I	heme-copper quinol oxidase%2C subunit I
MEALZ_RS05725	MEALZ_1172	NC_016112.1	1326017	1326370	+	MALCv4_1171	1323495	1326017	+	qoxA	hypothetical protein	heme-copper quinol oxidase%2C subunit I
MEALZ_RS05725	MEALZ_1172	NC_016112.1	1326017	1326370	+	MALCv4_1172	1326038	1326370	+		hypothetical protein	conserved membrane protein of unknown function
MEALZ_RS05730	MEALZ_1173	NC_016112.1	1326361	1327203	+	MALCv4_1172	1326038	1326370	+		cytochrome c oxidase assembly protein	conserved membrane protein of unknown function
MEALZ_RS05730	MEALZ_1173	NC_016112.1	1326361	1327203	+	MALCv4_1173	1326379	1327203	+		cytochrome c oxidase assembly protein	putative cytochrome c oxidase assembly factor
MEALZ_RS05770	MEALZ_1182	NC_016112.1	1332673	1335576	+	MALCv4_1181	1332063	1332683	+		DEAD/DEAH box helicase family protein	putative SAM-dependent methyltransferase
MEALZ_RS05770	MEALZ_1182	NC_016112.1	1332673	1335576	+	MALCv4_1182	1332673	1335576	+		DEAD/DEAH box helicase family protein	putative DNA/RNA helicase
MEALZ_RS05780	MEALZ_1185	NC_016112.1	1336331	1336921	+	MALCv4_1185	1336307	1336921	+		hypothetical protein	protein of unknown function
MEALZ_RS05795	MEALZ_1188	NC_016112.1	1340181	1342358	+	MALCv4_1188	1340169	1342358	+		hypothetical protein	protein of unknown function
MEALZ_RS05810	MEALZ_1190	NC_016112.1	1343859	1344152	+	MALCv4_1190	1343859	1344152	+		nucleotidyltransferase family protein	DNA polymerase beta domain protein region
MEALZ_RS05810	MEALZ_1190	NC_016112.1	1343859	1344152	+	MALCv4_1191	1344149	1344493	+		nucleotidyltransferase family protein	conserved protein of unknown function
MEALZ_RS05815	MEALZ_1191	NC_016112.1	1344149	1344493	+	MALCv4_1190	1343859	1344152	+		DUF86 domain-containing protein	DNA polymerase beta domain protein region
MEALZ_RS05815	MEALZ_1191	NC_016112.1	1344149	1344493	+	MALCv4_1191	1344149	1344493	+		DUF86 domain-containing protein	conserved protein of unknown function
MEALZ_RS05835	MEALZ_1197	NC_016112.1	1348694	1348915	+	MALCv4_1197	1348679	1348915	+		hypothetical protein	conserved protein of unknown function
MEALZ_RS05835	MEALZ_1197	NC_016112.1	1348694	1348915	+	MALCv4_1198	1348863	1349192	+		hypothetical protein	conserved protein of unknown function
MEALZ_RS05840	MEALZ_1198	NC_016112.1	1348908	1349192	+	MALCv4_1197	1348679	1348915	+		type II toxin-antitoxin system RelE/ParE family toxin	conserved protein of unknown function
MEALZ_RS05840	MEALZ_1198	NC_016112.1	1348908	1349192	+	MALCv4_1198	1348863	1349192	+		type II toxin-antitoxin system RelE/ParE family toxin	conserved protein of unknown function
MEALZ_RS05845	MEALZ_1199	NC_016112.1	1349299	1350837	+	MALCv4_1199	1349299	1350837	+		ATP-binding protein	conserved protein of unknown function
MEALZ_RS05845	MEALZ_1199	NC_016112.1	1349299	1350837	+	MALCv4_1200	1350822	1350980	+		ATP-binding protein	protein of unknown function
MEALZ_RS05850	MEALZ_1201	NC_016112.1	1351226	1351498	-	MALCv4_1201	1351226	1351498	-		CopG family antitoxin	conserved protein of unknown function
MEALZ_RS05850	MEALZ_1201	NC_016112.1	1351226	1351498	-	MALCv4_1202	1351495	1351773	-		CopG family antitoxin	conserved protein of unknown function
MEALZ_RS05860	MEALZ_1203	NC_016112.1	1352887	1353570	+	MALCv4_1203	1352842	1353570	+		curli production assembly protein CsgG	Curli production assembly/transport component CsgG %28fragment%29
MEALZ_RS05865	MEALZ_1204	NC_016112.1	1353573	1353971	+	MALCv4_1204	1353573	1353971	+		DUF4810 domain-containing protein	protein of unknown function
MEALZ_RS05865	MEALZ_1204	NC_016112.1	1353573	1353971	+	MALCv4_1205	1353968	1354597	+		DUF4810 domain-containing protein	conserved protein of unknown function
MEALZ_RS05870	MEALZ_1205	NC_016112.1	1353968	1354597	+	MALCv4_1204	1353573	1353971	+		DUF799 family lipoprotein	protein of unknown function
MEALZ_RS05870	MEALZ_1205	NC_016112.1	1353968	1354597	+	MALCv4_1205	1353968	1354597	+		DUF799 family lipoprotein	conserved protein of unknown function
MEALZ_RS05875	MEALZ_1206	NC_016112.1	1355264	1355761	-	MALCv4_1206	1355264	1355761	-		GNAT family N-acetyltransferase	GCN5-related N-acetyltransferase
MEALZ_RS05875	MEALZ_1206	NC_016112.1	1355264	1355761	-	MALCv4_1207	1355758	1356030	-		GNAT family N-acetyltransferase	conserved protein of unknown function
MEALZ_RS05880	MEALZ_1207	NC_016112.1	1355758	1356030	-	MALCv4_1206	1355264	1355761	-		DUF1778 domain-containing protein	GCN5-related N-acetyltransferase
MEALZ_RS05880	MEALZ_1207	NC_016112.1	1355758	1356030	-	MALCv4_1207	1355758	1356030	-		DUF1778 domain-containing protein	conserved protein of unknown function
MEALZ_RS05935	MEALZ_1218	NC_016112.1	1369704	1370648	+	MALCv4_1218	1369704	1370648	+	rluD	23S rRNA pseudouridine(1911/1915/1917) synthase RluD	Ribosomal large subunit pseudouridine synthase D %28rRNA- uridine isomerase D%29 %28rRNA pseudouridylate synthase D%29
MEALZ_RS05935	MEALZ_1218	NC_016112.1	1369704	1370648	+	MALCv4_1219	1370635	1371369	+		23S rRNA pseudouridine(1911/1915/1917) synthase RluD	conserved hypothetical protein
MEALZ_RS05940	MEALZ_1219	NC_016112.1	1370635	1371369	+	MALCv4_1218	1369704	1370648	+	rluD	peptidoglycan editing factor PgeF	Ribosomal large subunit pseudouridine synthase D %28rRNA- uridine isomerase D%29 %28rRNA pseudouridylate synthase D%29
MEALZ_RS05940	MEALZ_1219	NC_016112.1	1370635	1371369	+	MALCv4_1219	1370635	1371369	+		peptidoglycan editing factor PgeF	conserved hypothetical protein
MEALZ_RS05975	MEALZ_1224	NC_016112.1	1375748	1376740	-	MALCv4_1225	1376737	1377645	-	rdgC	L,D-transpeptidase family protein	Recombination-associated protein rdgC
MEALZ_RS05975	MEALZ_1224	NC_016112.1	1375748	1376740	-	MALCv4_1224	1375748	1376740	-		L,D-transpeptidase family protein	ErfK/YbiS/YcfS/YnhG family protein %28fragment%29
MEALZ_RS05980	MEALZ_1225	NC_016112.1	1376737	1377645	-	MALCv4_1225	1376737	1377645	-	rdgC	recombination-associated protein RdgC	Recombination-associated protein rdgC
MEALZ_RS05980	MEALZ_1225	NC_016112.1	1376737	1377645	-	MALCv4_1224	1375748	1376740	-		recombination-associated protein RdgC	ErfK/YbiS/YcfS/YnhG family protein %28fragment%29
MEALZ_RS06015	MEALZ_1232	NC_016112.1	1382254	1383162	-	MALCv4_1232	1382254	1383162	-	xerC	tyrosine recombinase XerC	Tyrosine recombinase xerC
MEALZ_RS06015	MEALZ_1232	NC_016112.1	1382254	1383162	-	MALCv4_1233	1383155	1383850	-		tyrosine recombinase XerC	conserved protein of unknown function
MEALZ_RS06020	MEALZ_1233	NC_016112.1	1383155	1383850	-	MALCv4_1232	1382254	1383162	-	xerC	DUF484 family protein	Tyrosine recombinase xerC
MEALZ_RS06020	MEALZ_1233	NC_016112.1	1383155	1383850	-	MALCv4_1233	1383155	1383850	-		DUF484 family protein	conserved protein of unknown function
MEALZ_RS06020	MEALZ_1233	NC_016112.1	1383155	1383850	-	MALCv4_1234	1383847	1384674	-	dapF	DUF484 family protein	diaminopimelate epimerase
MEALZ_RS06025	MEALZ_1234	NC_016112.1	1383847	1384674	-	MALCv4_1233	1383155	1383850	-		diaminopimelate epimerase	conserved protein of unknown function
MEALZ_RS06025	MEALZ_1234	NC_016112.1	1383847	1384674	-	MALCv4_1234	1383847	1384674	-	dapF	diaminopimelate epimerase	diaminopimelate epimerase
MEALZ_RS06035	MEALZ_1237	NC_016112.1	1386104	1387489	-	MALCv4_1236	1385955	1386107	-		TRAP transporter large permease subunit	exported protein of unknown function
MEALZ_RS06035	MEALZ_1237	NC_016112.1	1386104	1387489	-	MALCv4_1237	1386104	1387489	-		TRAP transporter large permease subunit	putative TRAP dicarboxylate transporter%2C DctM subunit
MEALZ_RS06035	MEALZ_1237	NC_016112.1	1386104	1387489	-	MALCv4_1238	1387482	1388045	-		TRAP transporter large permease subunit	putative TRAP C4-dicarboxylate transport system%2C DctQ subunit
MEALZ_RS06040	MEALZ_1238	NC_016112.1	1387482	1388045	-	MALCv4_1237	1386104	1387489	-		TRAP transporter small permease subunit	putative TRAP dicarboxylate transporter%2C DctM subunit
MEALZ_RS06040	MEALZ_1238	NC_016112.1	1387482	1388045	-	MALCv4_1238	1387482	1388045	-		TRAP transporter small permease subunit	putative TRAP C4-dicarboxylate transport system%2C DctQ subunit
MEALZ_RS06100	MEALZ_1251	NC_016112.1	1400937	1401917	+	MALCv4_1251	1400865	1401917	+		cytosolic protein	conserved protein of unknown function
MEALZ_RS06120	MEALZ_1255	NC_016112.1	1404419	1405546	-	MALCv4_1255	1404419	1405636	-	dapE	succinyl-diaminopimelate desuccinylase	Succinyl-diaminopimelate desuccinylase %28SDAP%29
MEALZ_RS06145	MEALZ_1260	NC_016112.1	1408614	1409810	-	MALCv4_1261	1409810	1410595	-		succinyldiaminopimelate transaminase	Peptidase M48 Ste24p
MEALZ_RS06145	MEALZ_1260	NC_016112.1	1408614	1409810	-	MALCv4_1260	1408614	1409810	-	dapC	succinyldiaminopimelate transaminase	N-succinyl-L%2CL-diaminopimelate aminotransferase
MEALZ_RS06150	MEALZ_1261	NC_016112.1	1409810	1410595	-	MALCv4_1261	1409810	1410595	-		M48 family metallopeptidase	Peptidase M48 Ste24p
MEALZ_RS06150	MEALZ_1261	NC_016112.1	1409810	1410595	-	MALCv4_1260	1408614	1409810	-	dapC	M48 family metallopeptidase	N-succinyl-L%2CL-diaminopimelate aminotransferase
MEALZ_RS06165	MEALZ_1264	NC_016112.1	1414863	1415090	+	MALCv4_1264	1414863	1415090	+		DUF4160 domain-containing protein	conserved protein of unknown function
MEALZ_RS06165	MEALZ_1264	NC_016112.1	1414863	1415090	+	MALCv4_1265	1415083	1415352	+		DUF4160 domain-containing protein	conserved protein of unknown function
MEALZ_RS06170	MEALZ_1265	NC_016112.1	1415083	1415352	+	MALCv4_1264	1414863	1415090	+		DUF2442 domain-containing protein	conserved protein of unknown function
MEALZ_RS06170	MEALZ_1265	NC_016112.1	1415083	1415352	+	MALCv4_1265	1415083	1415352	+		DUF2442 domain-containing protein	conserved protein of unknown function
MEALZ_RS06175	MEALZ_1267	NC_016112.1	1415472	1415699	+	MALCv4_1267	1415472	1415699	+		DUF433 domain-containing protein	conserved protein of unknown function
MEALZ_RS06175	MEALZ_1267	NC_016112.1	1415472	1415699	+	MALCv4_1268	1415699	1416034	+		DUF433 domain-containing protein	conserved protein of unknown function
MEALZ_RS06180	MEALZ_1268	NC_016112.1	1415699	1416034	+	MALCv4_1267	1415472	1415699	+		DUF5615 family PIN-like protein	conserved protein of unknown function
MEALZ_RS06180	MEALZ_1268	NC_016112.1	1415699	1416034	+	MALCv4_1268	1415699	1416034	+		DUF5615 family PIN-like protein	conserved protein of unknown function
MEALZ_RS06185	MEALZ_1269	NC_016112.1	1416079	1416978	+	MALCv4_1269	1416079	1416978	+	ffsA	formylmethanofuran--tetrahydromethanopterin N-formyltransferase	Formylmethanofuran--tetrahydromethanopterin formyltransferase
MEALZ_RS06185	MEALZ_1269	NC_016112.1	1416079	1416978	+	MALCv4_1270	1416975	1417787	+		formylmethanofuran--tetrahydromethanopterin N-formyltransferase	Formylmethanofuran dehydrogenase subunit C
MEALZ_RS06190	MEALZ_1270	NC_016112.1	1416975	1417787	+	MALCv4_1269	1416079	1416978	+	ffsA	formylmethanofuran dehydrogenase subunit C	Formylmethanofuran--tetrahydromethanopterin formyltransferase
MEALZ_RS06190	MEALZ_1270	NC_016112.1	1416975	1417787	+	MALCv4_1270	1416975	1417787	+		formylmethanofuran dehydrogenase subunit C	Formylmethanofuran dehydrogenase subunit C
MEALZ_RS06215	MEALZ_1275	NC_016112.1	1422543	1425098	+	MALCv4_1275	1422543	1425098	+	nirB	nitrite reductase large subunit NirB	Nitrite reductase %5BNAD%28P%29H%5D large subunit
MEALZ_RS06215	MEALZ_1275	NC_016112.1	1422543	1425098	+	MALCv4_1276	1425095	1425427	+	nirD	nitrite reductase large subunit NirB	Nitrite reductase %5BNAD%28P%29H%5D small subunit
MEALZ_RS06220	MEALZ_1276	NC_016112.1	1425101	1425427	+	MALCv4_1276	1425095	1425427	+	nirD	nitrite reductase small subunit NirD	Nitrite reductase %5BNAD%28P%29H%5D small subunit
MEALZ_RS06305	MEALZ_1293	NC_016112.1	1443473	1444006	+	MALCv4_1293	1443473	1444006	+		cytochrome c oxidase subunit II	putative cytochrome c oxidase%2C subunit II %28cbaB%29
MEALZ_RS06305	MEALZ_1293	NC_016112.1	1443473	1444006	+	MALCv4_1294	1443999	1445618	+		cytochrome c oxidase subunit II	putative Cytochrome c oxidase%2C subunit I
MEALZ_RS06310	MEALZ_1294	NC_016112.1	1443999	1445618	+	MALCv4_1293	1443473	1444006	+		b(o/a)3-type cytochrome-c oxidase subunit 1	putative cytochrome c oxidase%2C subunit II %28cbaB%29
MEALZ_RS06310	MEALZ_1294	NC_016112.1	1443999	1445618	+	MALCv4_1294	1443999	1445618	+		b(o/a)3-type cytochrome-c oxidase subunit 1	putative Cytochrome c oxidase%2C subunit I
MEALZ_RS06345	MEALZ_1301	NC_016112.1	1451239	1452798	+	MALCv4_1301	1451239	1452798	+		IS21 family transposase	putative transposase%2C IS21 family
MEALZ_RS06345	MEALZ_1301	NC_016112.1	1451239	1452798	+	MALCv4_1302	1452785	1453432	+		IS21 family transposase	conserved protein of unknown function
MEALZ_RS06350	MEALZ_1302	NC_016112.1	1452785	1453432	+	MALCv4_1301	1451239	1452798	+		IS21-like element helper ATPase IstB	putative transposase%2C IS21 family
MEALZ_RS06350	MEALZ_1302	NC_016112.1	1452785	1453432	+	MALCv4_1302	1452785	1453432	+		IS21-like element helper ATPase IstB	conserved protein of unknown function
MEALZ_RS06365	MEALZ_1305	NC_016112.1	1456655	1457194	-	MALCv4_1305	1456655	1457203	-	hoxY	NADP oxidoreductase	NAD-reducing hydrogenase hoxS subunit delta
MEALZ_RS06365	MEALZ_1305	NC_016112.1	1456655	1457194	-	MALCv4_1306	1457187	1457903	-		NADP oxidoreductase	NADH:ubiquinone oxidoreductase%2C subunit G%2C iron-sulfur binding
MEALZ_RS06370	MEALZ_1306	NC_016112.1	1457187	1457903	-	MALCv4_1305	1456655	1457203	-	hoxY	2Fe-2S iron-sulfur cluster-binding protein	NAD-reducing hydrogenase hoxS subunit delta
MEALZ_RS06370	MEALZ_1306	NC_016112.1	1457187	1457903	-	MALCv4_1306	1457187	1457903	-		2Fe-2S iron-sulfur cluster-binding protein	NADH:ubiquinone oxidoreductase%2C subunit G%2C iron-sulfur binding
MEALZ_RS06395	MEALZ_1311	NC_016112.1	1467126	1467806	+	MALCv4_1311	1467237	1467806	+		ERG2 family protein	conserved protein of unknown function%3B putative sterol metabolism-related protein
MEALZ_RS06410	MEALZ_1315	NC_016112.1	1471466	1473025	+	MALCv4_1314	1471261	1471491	+		hopanoid C-3 methylase HpnR	protein of unknown function
MEALZ_RS06410	MEALZ_1315	NC_016112.1	1471466	1473025	+	MALCv4_1315	1471466	1473025	+		hopanoid C-3 methylase HpnR	putative methylthiotransferase%3B putative cobalamin binding domain protein
MEALZ_RS06420	MEALZ_1317	NC_016112.1	1474317	1475576	-	MALCv4_1318	1475573	1476409	-	soxA	molybdopterin molybdotransferase MoeA	SoxA
MEALZ_RS06420	MEALZ_1317	NC_016112.1	1474317	1475576	-	MALCv4_1317	1474317	1475576	-	moeA	molybdopterin molybdotransferase MoeA	Molybdopterin molybdenumtransferase
MEALZ_RS06425	MEALZ_1318	NC_016112.1	1475573	1476409	-	MALCv4_1318	1475573	1476409	-	soxA	sulfur oxidation c-type cytochrome SoxA	SoxA
MEALZ_RS06425	MEALZ_1318	NC_016112.1	1475573	1476409	-	MALCv4_1319	1476406	1476726	-		sulfur oxidation c-type cytochrome SoxA	Sulfur oxidation protein SoxZ
MEALZ_RS06425	MEALZ_1318	NC_016112.1	1475573	1476409	-	MALCv4_1317	1474317	1475576	-	moeA	sulfur oxidation c-type cytochrome SoxA	Molybdopterin molybdenumtransferase
MEALZ_RS06430	MEALZ_1319	NC_016112.1	1476406	1476726	-	MALCv4_1318	1475573	1476409	-	soxA	thiosulfate oxidation carrier complex protein SoxZ	SoxA
MEALZ_RS06430	MEALZ_1319	NC_016112.1	1476406	1476726	-	MALCv4_1319	1476406	1476726	-		thiosulfate oxidation carrier complex protein SoxZ	Sulfur oxidation protein SoxZ
MEALZ_RS06485	MEALZ_1329	NC_016112.1	1487404	1488897	+	MALCv4_1329	1487404	1488897	+		SulP family inorganic anion transporter	Putative sulfate transporter
MEALZ_RS06485	MEALZ_1329	NC_016112.1	1487404	1488897	+	MALCv4_1330	1488897	1489763	+		SulP family inorganic anion transporter	putative universal stress protein UspA
MEALZ_RS06490	MEALZ_1330	NC_016112.1	1488897	1489763	+	MALCv4_1329	1487404	1488897	+		universal stress protein	Putative sulfate transporter
MEALZ_RS06490	MEALZ_1330	NC_016112.1	1488897	1489763	+	MALCv4_1330	1488897	1489763	+		universal stress protein	putative universal stress protein UspA
MEALZ_RS06500	MEALZ_1333	NC_016112.1	1491632	1493038	+	MALCv4_1333	1491632	1493038	+		aspartate aminotransferase family protein	Aminotransferase class-III
MEALZ_RS06500	MEALZ_1333	NC_016112.1	1491632	1493038	+	MALCv4_1334	1493038	1494039	+		aspartate aminotransferase family protein	putative NAD-dependent epimerase/dehydratase
MEALZ_RS06505	MEALZ_1334	NC_016112.1	1493038	1494039	+	MALCv4_1333	1491632	1493038	+		NAD(P)-dependent oxidoreductase	Aminotransferase class-III
MEALZ_RS06505	MEALZ_1334	NC_016112.1	1493038	1494039	+	MALCv4_1334	1493038	1494039	+		NAD(P)-dependent oxidoreductase	putative NAD-dependent epimerase/dehydratase
MEALZ_RS06510	MEALZ_1335	NC_016112.1	1494496	1495236	-	MALCv4_1335	1494496	1495305	-		ParA family protein	Cobyrinic acid ac-diamide synthase
MEALZ_RS06515	MEALZ_1336	NC_016112.1	1495277	1496800	-	MALCv4_1335	1494496	1495305	-		CHAD domain-containing protein	Cobyrinic acid ac-diamide synthase
MEALZ_RS06515	MEALZ_1336	NC_016112.1	1495277	1496800	-	MALCv4_1336	1495277	1496854	-		CHAD domain-containing protein	CHAD domain containing protein
MEALZ_RS06530	MEALZ_1339	NC_016112.1	1499201	1501471	+	MALCv4_1339	1499201	1501471	+		ABC transporter permease subunit	putative ABC-type phosphate transport system%2C permease component
MEALZ_RS06530	MEALZ_1339	NC_016112.1	1499201	1501471	+	MALCv4_1340	1501468	1503120	+		ABC transporter permease subunit	putative ABC-type phosphate transport system%2C auxiliary and permease component
MEALZ_RS06535	MEALZ_1340	NC_016112.1	1501468	1503120	+	MALCv4_1339	1499201	1501471	+		phosphate ABC transporter permease PstA	putative ABC-type phosphate transport system%2C permease component
MEALZ_RS06535	MEALZ_1340	NC_016112.1	1501468	1503120	+	MALCv4_1340	1501468	1503120	+		phosphate ABC transporter permease PstA	putative ABC-type phosphate transport system%2C auxiliary and permease component
MEALZ_RS06575	MEALZ_1347	NC_016112.1	1510760	1511491	+	MALCv4_1347	1510760	1511491	+		type I-C CRISPR-associated protein Cas5c	conserved protein of unknown function
MEALZ_RS06575	MEALZ_1347	NC_016112.1	1510760	1511491	+	MALCv4_1348	1511481	1513247	+		type I-C CRISPR-associated protein Cas5c	conserved protein of unknown function
MEALZ_RS06580	MEALZ_1348	NC_016112.1	1511481	1513247	+	MALCv4_1347	1510760	1511491	+		type I-C CRISPR-associated protein Cas8c/Csd1	conserved protein of unknown function
MEALZ_RS06580	MEALZ_1348	NC_016112.1	1511481	1513247	+	MALCv4_1348	1511481	1513247	+		type I-C CRISPR-associated protein Cas8c/Csd1	conserved protein of unknown function
MEALZ_RS06580	MEALZ_1348	NC_016112.1	1511481	1513247	+	MALCv4_1349	1513247	1514194	+		type I-C CRISPR-associated protein Cas8c/Csd1	CRISPR-associated protein Csd2
MEALZ_RS06585	MEALZ_1349	NC_016112.1	1513247	1514194	+	MALCv4_1348	1511481	1513247	+		type I-C CRISPR-associated protein Cas7/Csd2	conserved protein of unknown function
MEALZ_RS06585	MEALZ_1349	NC_016112.1	1513247	1514194	+	MALCv4_1349	1513247	1514194	+		type I-C CRISPR-associated protein Cas7/Csd2	CRISPR-associated protein Csd2
MEALZ_RS06590	MEALZ_1350	NC_016112.1	1514294	1514950	+	MALCv4_1350	1514294	1514950	+		CRISPR-associated protein Cas4	CRISPR-associated protein Cas4
MEALZ_RS06590	MEALZ_1350	NC_016112.1	1514294	1514950	+	MALCv4_1351	1514947	1515981	+		CRISPR-associated protein Cas4	CRISPR-associated protein Cas1
MEALZ_RS06595	MEALZ_1351	NC_016112.1	1514947	1515981	+	MALCv4_1350	1514294	1514950	+		type I-C CRISPR-associated endonuclease Cas1c	CRISPR-associated protein Cas4
MEALZ_RS06595	MEALZ_1351	NC_016112.1	1514947	1515981	+	MALCv4_1351	1514947	1515981	+		type I-C CRISPR-associated endonuclease Cas1c	CRISPR-associated protein Cas1
MEALZ_RS06615	MEALZ_1355	NC_016112.1	1521170	1521373	-	MALCv4_1354	1520979	1521173	-		hypothetical protein	protein of unknown function
MEALZ_RS06615	MEALZ_1355	NC_016112.1	1521170	1521373	-	MALCv4_1355	1521170	1521373	-		hypothetical protein	protein of unknown function
MEALZ_RS06660	MEALZ_1365	NC_016112.1	1534151	1535245	+	MALCv4_1364	1533657	1534151	+	purE	5-(carboxyamino)imidazole ribonucleotide synthase	Phosphoribosylaminoimidazole carboxylase catalytic subunit %28AIR carboxylase%29 %28AIRC%29
MEALZ_RS06660	MEALZ_1365	NC_016112.1	1534151	1535245	+	MALCv4_1365	1534154	1535245	+	purK	5-(carboxyamino)imidazole ribonucleotide synthase	Phosphoribosylaminoimidazole carboxylase ATPase subunit
MEALZ_RS06680	MEALZ_1369	NC_016112.1	1538921	1539748	-	MALCv4_1368	1538050	1538928	-		MotA/TolQ/ExbB proton channel family protein	OmpA/MotB domain protein
MEALZ_RS06680	MEALZ_1369	NC_016112.1	1538921	1539748	-	MALCv4_1369	1538921	1539748	-		MotA/TolQ/ExbB proton channel family protein	MotA/TolQ/ExbB proton channel
MEALZ_RS06710	MEALZ_1374	NC_016112.1	1544611	1545762	+	MALCv4_1374	1544611	1545762	+		carboxynorspermidine decarboxylase	Orn/DAP/Arg decarboxylase 2
MEALZ_RS06710	MEALZ_1374	NC_016112.1	1544611	1545762	+	MALCv4_1375	1545759	1546781	+		carboxynorspermidine decarboxylase	Alcohol dehydrogenase zinc-binding domain protein
MEALZ_RS06715	MEALZ_1375	NC_016112.1	1545786	1546781	+	MALCv4_1375	1545759	1546781	+		zinc-dependent alcohol dehydrogenase family protein	Alcohol dehydrogenase zinc-binding domain protein
MEALZ_RS06755	MEALZ_1383	NC_016112.1	1558656	1559702	+	MALCv4_1383	1558656	1559702	+	As3mt	methyltransferase domain-containing protein	Arsenite methyltransferase
MEALZ_RS06755	MEALZ_1383	NC_016112.1	1558656	1559702	+	MALCv4_1384	1559696	1560415	+		methyltransferase domain-containing protein	conserved protein of unknown function
MEALZ_RS06760	MEALZ_1384	NC_016112.1	1559702	1560415	+	MALCv4_1383	1558656	1559702	+	As3mt	TIGR04282 family arsenosugar biosynthesis glycosyltransferase	Arsenite methyltransferase
MEALZ_RS06760	MEALZ_1384	NC_016112.1	1559702	1560415	+	MALCv4_1384	1559696	1560415	+		TIGR04282 family arsenosugar biosynthesis glycosyltransferase	conserved protein of unknown function
MEALZ_RS06760	MEALZ_1384	NC_016112.1	1559702	1560415	+	MALCv4_1385	1560408	1561385	+		TIGR04282 family arsenosugar biosynthesis glycosyltransferase	conserved protein of unknown function
MEALZ_RS06765	MEALZ_1385	NC_016112.1	1560408	1561385	+	MALCv4_1384	1559696	1560415	+		arsenosugar biosynthesis radical SAM protein ArsS	conserved protein of unknown function
MEALZ_RS06765	MEALZ_1385	NC_016112.1	1560408	1561385	+	MALCv4_1385	1560408	1561385	+		arsenosugar biosynthesis radical SAM protein ArsS	conserved protein of unknown function
MEALZ_RS06820	MEALZ_1398	NC_016112.1	1574965	1575600	-	MALCv4_1398	1574965	1575600	-		hypothetical protein	protein of unknown function
MEALZ_RS06820	MEALZ_1398	NC_016112.1	1574965	1575600	-	MALCv4_1399	1575600	1576193	-		hypothetical protein	protein of unknown function
MEALZ_RS06830	MEALZ_1401	NC_016112.1	1577696	1579045	+	MALCv4_1401	1577474	1579045	+		CHASE2 domain-containing protein	membrane protein of unknown function
MEALZ_RS06840	MEALZ_1403	NC_016112.1	1579490	1580944	+	MALCv4_1402	1579083	1579490	+		M48 family metallopeptidase	exported protein of unknown function
MEALZ_RS06840	MEALZ_1403	NC_016112.1	1579490	1580944	+	MALCv4_1403	1579490	1580944	+		M48 family metallopeptidase	exported protein of unknown function
MEALZ_RS06855	MEALZ_1406	NC_016112.1	1583278	1583973	+	MALCv4_1406	1583278	1583973	+		cytochrome c3 family protein	exported protein of unknown function
MEALZ_RS06855	MEALZ_1406	NC_016112.1	1583278	1583973	+	MALCv4_1407	1583963	1584817	+		cytochrome c3 family protein	conserved exported protein of unknown function
MEALZ_RS06860	MEALZ_1407	NC_016112.1	1583963	1584817	+	MALCv4_1406	1583278	1583973	+		DUF3365 domain-containing protein	exported protein of unknown function
MEALZ_RS06860	MEALZ_1407	NC_016112.1	1583963	1584817	+	MALCv4_1407	1583963	1584817	+		DUF3365 domain-containing protein	conserved exported protein of unknown function
MEALZ_RS06875	MEALZ_1409	NC_016112.1	1586203	1588437	+	MALCv4_1409	1586203	1588437	+	rnr	ribonuclease R	RNase R%2C 3%27-5%27 exoribonuclease
MEALZ_RS06875	MEALZ_1409	NC_016112.1	1586203	1588437	+	MALCv4_1410	1588434	1589180	+	rlmB	ribonuclease R	23S rRNA %28guanosine-2%27-O-%29-methyltransferase RlmB %2823S rRNA Gm2251 2%27-O-methyltransferase%29
MEALZ_RS06880	MEALZ_1410	NC_016112.1	1588434	1589180	+	MALCv4_1409	1586203	1588437	+	rnr	23S rRNA (guanosine(2251)-2'-O)-methyltransferase RlmB	RNase R%2C 3%27-5%27 exoribonuclease
MEALZ_RS06880	MEALZ_1410	NC_016112.1	1588434	1589180	+	MALCv4_1410	1588434	1589180	+	rlmB	23S rRNA (guanosine(2251)-2'-O)-methyltransferase RlmB	23S rRNA %28guanosine-2%27-O-%29-methyltransferase RlmB %2823S rRNA Gm2251 2%27-O-methyltransferase%29
MEALZ_RS06885	MEALZ_1411	NC_016112.1	1589409	1590254	-	MALCv4_1411	1589409	1590299	-		hypothetical protein	conserved protein of unknown function
MEALZ_RS06895	MEALZ_1413	NC_016112.1	1593172	1593693	-	MALCv4_1413	1593172	1593735	-		type VI secretion system lipoprotein TssJ	protein of unknown function
MEALZ_RS06920	MEALZ_1418	NC_016112.1	1599232	1600587	-	MALCv4_1418	1599232	1600587	-		PEP-CTERM-box response regulator transcription factor	Response regulator receiver protein
MEALZ_RS06920	MEALZ_1418	NC_016112.1	1599232	1600587	-	MALCv4_1419	1600584	1602737	-		PEP-CTERM-box response regulator transcription factor	putative Multi-sensor signal transduction histidine kinase
MEALZ_RS06925	MEALZ_1419	NC_016112.1	1600584	1602737	-	MALCv4_1418	1599232	1600587	-		PEP-CTERM system histidine kinase PrsK	Response regulator receiver protein
MEALZ_RS06925	MEALZ_1419	NC_016112.1	1600584	1602737	-	MALCv4_1419	1600584	1602737	-		PEP-CTERM system histidine kinase PrsK	putative Multi-sensor signal transduction histidine kinase
MEALZ_RS06930	MEALZ_1420	NC_016112.1	1603301	1605166	+	MALCv4_1420	1603061	1605574	+		tetratricopeptide repeat protein	exported protein of unknown function
MEALZ_RS06965	MEALZ_1428	NC_016112.1	1613420	1614250	+	MALCv4_1428	1613393	1614250	+		DUF3473 domain-containing protein	Polysaccharide deacetylase domain protein
MEALZ_RS07000	MEALZ_1435	NC_016112.1	1621728	1622057	-	MALCv4_1436	1622054	1624309	-	xdhB	hypothetical protein	xanthine dehydrogenase%2C large subunit
MEALZ_RS07000	MEALZ_1435	NC_016112.1	1621728	1622057	-	MALCv4_1435	1621728	1622057	-		hypothetical protein	protein of unknown function
MEALZ_RS07005	MEALZ_1436	NC_016112.1	1622054	1624309	-	MALCv4_1436	1622054	1624309	-	xdhB	molybdopterin-dependent oxidoreductase	xanthine dehydrogenase%2C large subunit
MEALZ_RS07005	MEALZ_1436	NC_016112.1	1622054	1624309	-	MALCv4_1437	1624299	1625705	-	xdhA	molybdopterin-dependent oxidoreductase	xanthine dehydrogenase%2C iron-sulfur cluster and FAD-binding subunit
MEALZ_RS07005	MEALZ_1436	NC_016112.1	1622054	1624309	-	MALCv4_1435	1621728	1622057	-		molybdopterin-dependent oxidoreductase	protein of unknown function
MEALZ_RS07010	MEALZ_1437	NC_016112.1	1624299	1625705	-	MALCv4_1436	1622054	1624309	-	xdhB	FAD binding domain-containing protein	xanthine dehydrogenase%2C large subunit
MEALZ_RS07010	MEALZ_1437	NC_016112.1	1624299	1625705	-	MALCv4_1437	1624299	1625705	-	xdhA	FAD binding domain-containing protein	xanthine dehydrogenase%2C iron-sulfur cluster and FAD-binding subunit
MEALZ_RS07010	MEALZ_1437	NC_016112.1	1624299	1625705	-	MALCv4_1438	1625702	1627363	-	ade	FAD binding domain-containing protein	adenine deaminase
MEALZ_RS07015	MEALZ_1438	NC_016112.1	1625702	1627351	-	MALCv4_1437	1624299	1625705	-	xdhA	adenine deaminase	xanthine dehydrogenase%2C iron-sulfur cluster and FAD-binding subunit
MEALZ_RS07015	MEALZ_1438	NC_016112.1	1625702	1627351	-	MALCv4_1438	1625702	1627363	-	ade	adenine deaminase	adenine deaminase
MEALZ_RS07030	MEALZ_1440	NC_016112.1	1630306	1630839	+	MALCv4_1440	1630273	1630839	+		septal ring lytic transglycosylase RlpA family protein	Rare lipoprotein A
MEALZ_RS07045	MEALZ_1443	NC_016112.1	1634161	1634826	+	MALCv4_1443	1634161	1634826	+		cobalamin-dependent protein	conserved protein of unknown function%3B putative cobalamin B12-binding domain protein
MEALZ_RS07045	MEALZ_1443	NC_016112.1	1634161	1634826	+	MALCv4_1444	1634823	1635851	+		cobalamin-dependent protein	putative methyltransferase with corrinoid-binding domain
MEALZ_RS07050	MEALZ_1444	NC_016112.1	1634823	1635851	+	MALCv4_1443	1634161	1634826	+		uroporphyrinogen decarboxylase	conserved protein of unknown function%3B putative cobalamin B12-binding domain protein
MEALZ_RS07050	MEALZ_1444	NC_016112.1	1634823	1635851	+	MALCv4_1444	1634823	1635851	+		uroporphyrinogen decarboxylase	putative methyltransferase with corrinoid-binding domain
MEALZ_RS07050	MEALZ_1444	NC_016112.1	1634823	1635851	+	MALCv4_1445	1635848	1636471	+		uroporphyrinogen decarboxylase	conserved protein of unknown function
MEALZ_RS07055	MEALZ_1445	NC_016112.1	1635848	1636471	+	MALCv4_1444	1634823	1635851	+		DUF1638 domain-containing protein	putative methyltransferase with corrinoid-binding domain
MEALZ_RS07055	MEALZ_1445	NC_016112.1	1635848	1636471	+	MALCv4_1445	1635848	1636471	+		DUF1638 domain-containing protein	conserved protein of unknown function
MEALZ_RS07060	MEALZ_1446	NC_016112.1	1636478	1638469	+	MALCv4_1447	1638459	1640585	+		ATP-binding protein	putative Diguanylate cyclase
MEALZ_RS07060	MEALZ_1446	NC_016112.1	1636478	1638469	+	MALCv4_1446	1636478	1638469	+		ATP-binding protein	putative two-component sensor protein histidine kinase
MEALZ_RS07065	MEALZ_1447	NC_016112.1	1638459	1640585	+	MALCv4_1447	1638459	1640585	+		EAL domain-containing protein	putative Diguanylate cyclase
MEALZ_RS07065	MEALZ_1447	NC_016112.1	1638459	1640585	+	MALCv4_1446	1636478	1638469	+		EAL domain-containing protein	putative two-component sensor protein histidine kinase
MEALZ_RS07080	MEALZ_1451	NC_016112.1	1645726	1646172	+	MALCv4_1451	1645741	1646172	+		YeeE/YedE family protein	conserved protein of unknown function%3B putative membrane protein precursor
MEALZ_RS07080	MEALZ_1451	NC_016112.1	1645726	1646172	+	MALCv4_1452	1646169	1646612	+		YeeE/YedE family protein	conserved membrane protein precursor of unknown function%2C DUF395%2C YeeE/YedE
MEALZ_RS07085	MEALZ_1452	NC_016112.1	1646169	1646612	+	MALCv4_1451	1645741	1646172	+		YeeE/YedE family protein	conserved protein of unknown function%3B putative membrane protein precursor
MEALZ_RS07085	MEALZ_1452	NC_016112.1	1646169	1646612	+	MALCv4_1452	1646169	1646612	+		YeeE/YedE family protein	conserved membrane protein precursor of unknown function%2C DUF395%2C YeeE/YedE
MEALZ_RS07085	MEALZ_1452	NC_016112.1	1646169	1646612	+	MALCv4_1453	1646605	1647894	+		YeeE/YedE family protein	Conserved hypothetical protein%2C putative sulfite oxidase
MEALZ_RS07090	MEALZ_1453	NC_016112.1	1646605	1647894	+	MALCv4_1452	1646169	1646612	+		sulfite dehydrogenase	conserved membrane protein precursor of unknown function%2C DUF395%2C YeeE/YedE
MEALZ_RS07090	MEALZ_1453	NC_016112.1	1646605	1647894	+	MALCv4_1453	1646605	1647894	+		sulfite dehydrogenase	Conserved hypothetical protein%2C putative sulfite oxidase
MEALZ_RS07090	MEALZ_1453	NC_016112.1	1646605	1647894	+	MALCv4_1454	1647881	1648411	+		sulfite dehydrogenase	conserved hypothetical protein%3B putative cytochrome c domain
MEALZ_RS07095	MEALZ_1454	NC_016112.1	1647881	1648411	+	MALCv4_1453	1646605	1647894	+		cytochrome c	Conserved hypothetical protein%2C putative sulfite oxidase
MEALZ_RS07095	MEALZ_1454	NC_016112.1	1647881	1648411	+	MALCv4_1454	1647881	1648411	+		cytochrome c	conserved hypothetical protein%3B putative cytochrome c domain
MEALZ_RS07110	MEALZ_1457	NC_016112.1	1650054	1650914	+	MALCv4_1457	1650033	1650914	+		radical SAM protein	Radical SAM domain protein
MEALZ_RS07130	MEALZ_1460	NC_016112.1	1653143	1654777	+	MALCv4_1460	1653143	1654777	+	pyrG	CTP synthase	CTP synthase %28UTP--ammonia ligase%29 %28CTP synthetase%29
MEALZ_RS07130	MEALZ_1460	NC_016112.1	1653143	1654777	+	MALCv4_1461	1654774	1655607	+	kdsA	CTP synthase	2-dehydro-3-deoxyphosphooctonate aldolase
MEALZ_RS07135	MEALZ_1461	NC_016112.1	1654774	1655607	+	MALCv4_1460	1653143	1654777	+	pyrG	3-deoxy-8-phosphooctulonate synthase	CTP synthase %28UTP--ammonia ligase%29 %28CTP synthetase%29
MEALZ_RS07135	MEALZ_1461	NC_016112.1	1654774	1655607	+	MALCv4_1461	1654774	1655607	+	kdsA	3-deoxy-8-phosphooctulonate synthase	2-dehydro-3-deoxyphosphooctonate aldolase
MEALZ_RS07150	MEALZ_1464	NC_016112.1	1657436	1658131	+	MALCv4_1464	1657436	1658131	+	ispD	2-C-methyl-D-erythritol 4-phosphate cytidylyltransferase	2-C-methyl-D-erythritol 4-phosphate cytidylyltransferase %284-diphosphocytidyl-2C-methyl-D-erythritol synthase%29 %28MEP cytidylyltransferase%29 %28MCT%29
MEALZ_RS07150	MEALZ_1464	NC_016112.1	1657436	1658131	+	MALCv4_1465	1658128	1658601	+	ispF	2-C-methyl-D-erythritol 4-phosphate cytidylyltransferase	2-C-methyl-D-erythritol 2%2C4-cyclodiphosphate synthase %28MECPS%29 %28MECDP-synthase%29
MEALZ_RS07155	MEALZ_1465	NC_016112.1	1658128	1658601	+	MALCv4_1464	1657436	1658131	+	ispD	2-C-methyl-D-erythritol 2,4-cyclodiphosphate synthase	2-C-methyl-D-erythritol 4-phosphate cytidylyltransferase %284-diphosphocytidyl-2C-methyl-D-erythritol synthase%29 %28MEP cytidylyltransferase%29 %28MCT%29
MEALZ_RS07155	MEALZ_1465	NC_016112.1	1658128	1658601	+	MALCv4_1465	1658128	1658601	+	ispF	2-C-methyl-D-erythritol 2,4-cyclodiphosphate synthase	2-C-methyl-D-erythritol 2%2C4-cyclodiphosphate synthase %28MECPS%29 %28MECDP-synthase%29
MEALZ_RS07180	MEALZ_1470	NC_016112.1	1662197	1662856	+	MALCv4_1470	1662194	1662856	+	pcm	protein-L-isoaspartate(D-aspartate) O-methyltransferase	Protein-L-isoaspartate O-methyltransferase
MEALZ_RS07210	MEALZ_1476	NC_016112.1	1668239	1669135	+	MALCv4_1476	1668239	1669135	+		hypothetical protein	putative membrane protein
MEALZ_RS07210	MEALZ_1476	NC_016112.1	1668239	1669135	+	MALCv4_1477	1669122	1669808	+		hypothetical protein	Rhomboid family protein
MEALZ_RS07215	MEALZ_1477	NC_016112.1	1669122	1669808	+	MALCv4_1476	1668239	1669135	+		rhomboid family intramembrane serine protease	putative membrane protein
MEALZ_RS07215	MEALZ_1477	NC_016112.1	1669122	1669808	+	MALCv4_1477	1669122	1669808	+		rhomboid family intramembrane serine protease	Rhomboid family protein
MEALZ_RS07240	MEALZ_1483	NC_016112.1	1675279	1676481	+	MALCv4_1483	1675279	1676481	+	trpB	tryptophan synthase subunit beta	tryptophan synthase%2C beta chain
MEALZ_RS07240	MEALZ_1483	NC_016112.1	1675279	1676481	+	MALCv4_1484	1676478	1677281	+	trpA	tryptophan synthase subunit beta	tryptophan synthase%2C alpha chain
MEALZ_RS07245	MEALZ_1484	NC_016112.1	1676478	1677281	+	MALCv4_1483	1675279	1676481	+	trpB	tryptophan synthase subunit alpha	tryptophan synthase%2C beta chain
MEALZ_RS07245	MEALZ_1484	NC_016112.1	1676478	1677281	+	MALCv4_1484	1676478	1677281	+	trpA	tryptophan synthase subunit alpha	tryptophan synthase%2C alpha chain
MEALZ_RS07260	MEALZ_1487	NC_016112.1	1679929	1680927	+	MALCv4_1487	1679929	1680927	+		SPOR domain-containing protein	putative Sporulation domain protein
MEALZ_RS07260	MEALZ_1487	NC_016112.1	1679929	1680927	+	MALCv4_1488	1680924	1681439	+		SPOR domain-containing protein	Colicin V production protein
MEALZ_RS07265	MEALZ_1488	NC_016112.1	1680948	1681439	+	MALCv4_1488	1680924	1681439	+		CvpA family protein	Colicin V production protein
MEALZ_RS07295	MEALZ_1494	NC_016112.1	1687436	1688176	-	MALCv4_1495	1688167	1688847	-	gph	SDR family NAD(P)-dependent oxidoreductase	Phosphoglycolate phosphatase 2
MEALZ_RS07295	MEALZ_1494	NC_016112.1	1687436	1688176	-	MALCv4_1494	1687436	1688194	-		SDR family NAD(P)-dependent oxidoreductase	Short-chain dehydrogenase/reductase SDR
MEALZ_RS07300	MEALZ_1495	NC_016112.1	1688167	1688847	-	MALCv4_1495	1688167	1688847	-	gph	HAD-IA family hydrolase	Phosphoglycolate phosphatase 2
MEALZ_RS07300	MEALZ_1495	NC_016112.1	1688167	1688847	-	MALCv4_1494	1687436	1688194	-		HAD-IA family hydrolase	Short-chain dehydrogenase/reductase SDR
MEALZ_RS07315	MEALZ_1498	NC_016112.1	1691056	1692090	+	MALCv4_1498	1691056	1692090	+	mtnA	S-methyl-5-thioribose-1-phosphate isomerase	Methylthioribose-1-phosphate isomerase
MEALZ_RS07315	MEALZ_1498	NC_016112.1	1691056	1692090	+	MALCv4_1499	1692087	1692818	+		S-methyl-5-thioribose-1-phosphate isomerase	conserved membrane protein of unknown function
MEALZ_RS07320	MEALZ_1499	NC_016112.1	1692087	1692818	+	MALCv4_1498	1691056	1692090	+	mtnA	sulfate transporter CysZ	Methylthioribose-1-phosphate isomerase
MEALZ_RS07320	MEALZ_1499	NC_016112.1	1692087	1692818	+	MALCv4_1499	1692087	1692818	+		sulfate transporter CysZ	conserved membrane protein of unknown function
MEALZ_RS07370	MEALZ_1511	NC_016112.1	1713612	1713974	-	MALCv4_1511	1713612	1713974	-		ferredoxin	conserved protein of unknown function
MEALZ_RS07370	MEALZ_1511	NC_016112.1	1713612	1713974	-	MALCv4_1512	1713967	1715325	-		ferredoxin	conserved protein of unknown function
MEALZ_RS07375	MEALZ_1512	NC_016112.1	1713967	1715325	-	MALCv4_1511	1713612	1713974	-		precorrin-3B C(17)-methyltransferase	conserved protein of unknown function
MEALZ_RS07375	MEALZ_1512	NC_016112.1	1713967	1715325	-	MALCv4_1512	1713967	1715325	-		precorrin-3B C(17)-methyltransferase	conserved protein of unknown function
MEALZ_RS07375	MEALZ_1512	NC_016112.1	1713967	1715325	-	MALCv4_1513	1715322	1715714	-		precorrin-3B C(17)-methyltransferase	Cobalamin %28Vitamin B12%29 biosynthesis CbiG protein
MEALZ_RS07380	MEALZ_1513	NC_016112.1	1715322	1715714	-	MALCv4_1512	1713967	1715325	-		cobalamin biosynthesis protein	conserved protein of unknown function
MEALZ_RS07380	MEALZ_1513	NC_016112.1	1715322	1715714	-	MALCv4_1513	1715322	1715714	-		cobalamin biosynthesis protein	Cobalamin %28Vitamin B12%29 biosynthesis CbiG protein
MEALZ_RS07380	MEALZ_1513	NC_016112.1	1715322	1715714	-	MALCv4_1514	1715711	1716448	-	cbiG	cobalamin biosynthesis protein	Cobalamin biosynthesis protein
MEALZ_RS07385	MEALZ_1514	NC_016112.1	1715711	1716448	-	MALCv4_1513	1715322	1715714	-		cobalamin biosynthesis protein CbiG	Cobalamin %28Vitamin B12%29 biosynthesis CbiG protein
MEALZ_RS07385	MEALZ_1514	NC_016112.1	1715711	1716448	-	MALCv4_1514	1715711	1716448	-	cbiG	cobalamin biosynthesis protein CbiG	Cobalamin biosynthesis protein
MEALZ_RS07385	MEALZ_1514	NC_016112.1	1715711	1716448	-	MALCv4_1515	1716441	1717217	-		cobalamin biosynthesis protein CbiG	Precorrin-2 C20-methyltransferase
MEALZ_RS07390	MEALZ_1515	NC_016112.1	1716441	1717217	-	MALCv4_1514	1715711	1716448	-	cbiG	precorrin-2 C(20)-methyltransferase	Cobalamin biosynthesis protein
MEALZ_RS07390	MEALZ_1515	NC_016112.1	1716441	1717217	-	MALCv4_1515	1716441	1717217	-		precorrin-2 C(20)-methyltransferase	Precorrin-2 C20-methyltransferase
MEALZ_RS07390	MEALZ_1515	NC_016112.1	1716441	1717217	-	MALCv4_1516	1717207	1718487	-		precorrin-2 C(20)-methyltransferase	Precorrin-6y C5%2C15-methyltransferase %28Decarboxylating%29%2C CbiE subunit
MEALZ_RS07395	MEALZ_1516	NC_016112.1	1717207	1718487	-	MALCv4_1515	1716441	1717217	-		bifunctional cobalt-precorrin-7 (C(5))-methyltransferase/cobalt-precorrin-6B (C(15))-methyltransferase	Precorrin-2 C20-methyltransferase
MEALZ_RS07395	MEALZ_1516	NC_016112.1	1717207	1718487	-	MALCv4_1516	1717207	1718487	-		bifunctional cobalt-precorrin-7 (C(5))-methyltransferase/cobalt-precorrin-6B (C(15))-methyltransferase	Precorrin-6y C5%2C15-methyltransferase %28Decarboxylating%29%2C CbiE subunit
MEALZ_RS07415	MEALZ_1520	NC_016112.1	1721116	1721910	-	MALCv4_1520	1721116	1721910	-	cobM	precorrin-4 C(11)-methyltransferase	Precorrin-4 C%2811%29-methyltransferase %28Precorrin-3 methylase%29
MEALZ_RS07415	MEALZ_1520	NC_016112.1	1721116	1721910	-	MALCv4_1521	1721907	1723208	-	cobB	precorrin-4 C(11)-methyltransferase	Cobyrinic acid A%2CC-diamide synthase
MEALZ_RS07420	MEALZ_1521	NC_016112.1	1721907	1723208	-	MALCv4_1520	1721116	1721910	-	cobM	cobyrinate a,c-diamide synthase	Precorrin-4 C%2811%29-methyltransferase %28Precorrin-3 methylase%29
MEALZ_RS07420	MEALZ_1521	NC_016112.1	1721907	1723208	-	MALCv4_1521	1721907	1723208	-	cobB	cobyrinate a,c-diamide synthase	Cobyrinic acid A%2CC-diamide synthase
MEALZ_RS07435	MEALZ_1524	NC_016112.1	1728414	1729712	+	MALCv4_1524	1728366	1729712	+		transposase	protein of unknown function
MEALZ_RS07440	MEALZ_1525	NC_016112.1	1729783	1735047	+	MALCv4_1525	1729783	1735047	+		non-ribosomal peptide synthetase	putative non-ribosomal peptide synthetase component
MEALZ_RS07440	MEALZ_1525	NC_016112.1	1729783	1735047	+	MALCv4_1526	1735044	1739708	+		non-ribosomal peptide synthetase	putative non-ribosomal peptide synthetase component
MEALZ_RS07445	MEALZ_1526	NC_016112.1	1735044	1739708	+	MALCv4_1525	1729783	1735047	+		non-ribosomal peptide synthetase	putative non-ribosomal peptide synthetase component
MEALZ_RS07445	MEALZ_1526	NC_016112.1	1735044	1739708	+	MALCv4_1526	1735044	1739708	+		non-ribosomal peptide synthetase	putative non-ribosomal peptide synthetase component
MEALZ_RS07460	MEALZ_1529	NC_016112.1	1743878	1744981	+	MALCv4_1529	1744004	1744981	+		sulfotransferase domain-containing protein	protein of unknown function
MEALZ_RS07475	MEALZ_1532	NC_016112.1	1747491	1747868	+	MALCv4_1532	1747521	1747868	+		DUF4351 domain-containing protein	protein of unknown function
MEALZ_RS07480	MEALZ_1533	NC_016112.1	1748201	1748494	+	MALCv4_1533	1748201	1748494	+		DUF6516 family protein	conserved protein of unknown function
MEALZ_RS07480	MEALZ_1533	NC_016112.1	1748201	1748494	+	MALCv4_1534	1748491	1748859	+		DUF6516 family protein	conserved protein of unknown function
MEALZ_RS07485	MEALZ_1534	NC_016112.1	1748491	1748859	+	MALCv4_1533	1748201	1748494	+		transcriptional regulator	conserved protein of unknown function
MEALZ_RS07485	MEALZ_1534	NC_016112.1	1748491	1748859	+	MALCv4_1534	1748491	1748859	+		transcriptional regulator	conserved protein of unknown function
MEALZ_RS07520	MEALZ_1541	NC_016112.1	1756944	1758320	+	MALCv4_1541	1756944	1758320	+		efflux transporter outer membrane subunit	RND efflux system%2C outer membrane lipoprotein%2C NodT family
MEALZ_RS07520	MEALZ_1541	NC_016112.1	1756944	1758320	+	MALCv4_1542	1758317	1759492	+		efflux transporter outer membrane subunit	Efflux transporter%2C RND family%2C MFP subunit
MEALZ_RS07525	MEALZ_1542	NC_016112.1	1758317	1759492	+	MALCv4_1541	1756944	1758320	+		efflux RND transporter periplasmic adaptor subunit	RND efflux system%2C outer membrane lipoprotein%2C NodT family
MEALZ_RS07525	MEALZ_1542	NC_016112.1	1758317	1759492	+	MALCv4_1542	1758317	1759492	+		efflux RND transporter periplasmic adaptor subunit	Efflux transporter%2C RND family%2C MFP subunit
MEALZ_RS07525	MEALZ_1542	NC_016112.1	1758317	1759492	+	MALCv4_1543	1759489	1762659	+		efflux RND transporter periplasmic adaptor subunit	Acriflavin resistance protein
MEALZ_RS07530	MEALZ_1543	NC_016112.1	1759489	1762659	+	MALCv4_1542	1758317	1759492	+		efflux RND transporter permease subunit	Efflux transporter%2C RND family%2C MFP subunit
MEALZ_RS07530	MEALZ_1543	NC_016112.1	1759489	1762659	+	MALCv4_1543	1759489	1762659	+		efflux RND transporter permease subunit	Acriflavin resistance protein
MEALZ_RS07535	MEALZ_1544	NC_016112.1	1762692	1762988	+	MALCv4_1544	1762692	1762988	+		hypothetical protein	protein of unknown function
MEALZ_RS07535	MEALZ_1544	NC_016112.1	1762692	1762988	+	MALCv4_1545	1762985	1763776	+		hypothetical protein	putative TonB-dependent membrane protein
MEALZ_RS07540	MEALZ_1545	NC_016112.1	1762985	1763776	+	MALCv4_1544	1762692	1762988	+		energy transducer TonB	protein of unknown function
MEALZ_RS07540	MEALZ_1545	NC_016112.1	1762985	1763776	+	MALCv4_1545	1762985	1763776	+		energy transducer TonB	putative TonB-dependent membrane protein
MEALZ_RS07580	MEALZ_1554	NC_016112.1	1771052	1771666	+	MALCv4_1554	1771052	1771666	+		MotA/TolQ/ExbB proton channel family protein	putative biopolymer transport protein ExbB-like
MEALZ_RS07580	MEALZ_1554	NC_016112.1	1771052	1771666	+	MALCv4_1555	1771666	1772100	+		MotA/TolQ/ExbB proton channel family protein	Biopolymer transport protein ExbD/TolR
MEALZ_RS07585	MEALZ_1555	NC_016112.1	1771666	1772100	+	MALCv4_1554	1771052	1771666	+		biopolymer transporter ExbD	putative biopolymer transport protein ExbB-like
MEALZ_RS07585	MEALZ_1555	NC_016112.1	1771666	1772100	+	MALCv4_1555	1771666	1772100	+		biopolymer transporter ExbD	Biopolymer transport protein ExbD/TolR
MEALZ_RS07590	MEALZ_1556	NC_016112.1	1772441	1773445	+	MALCv4_1556	1772381	1773445	+	lpxK	tetraacyldisaccharide 4'-kinase	tetraacyldisaccharide 4%27 kinase %28lipid A 4%27kinase%29
MEALZ_RS07590	MEALZ_1556	NC_016112.1	1772441	1773445	+	MALCv4_1557	1773423	1773617	+		tetraacyldisaccharide 4'-kinase	Conserved hypothetical protein
MEALZ_RS07595	MEALZ_1557	NC_016112.1	1773426	1773617	+	MALCv4_1556	1772381	1773445	+	lpxK	Trm112 family protein	tetraacyldisaccharide 4%27 kinase %28lipid A 4%27kinase%29
MEALZ_RS07595	MEALZ_1557	NC_016112.1	1773426	1773617	+	MALCv4_1557	1773423	1773617	+		Trm112 family protein	Conserved hypothetical protein
MEALZ_RS07595	MEALZ_1557	NC_016112.1	1773426	1773617	+	MALCv4_1558	1773614	1774381	+	kdsB	Trm112 family protein	3-deoxy-manno-octulosonate cytidylyltransferase %28CMP-KDO synthetase%29 %28CMP-2-keto-3-deoxyoctulosonic acid synthetase%29 %28CKS%29
MEALZ_RS07600	MEALZ_1558	NC_016112.1	1773614	1774381	+	MALCv4_1557	1773423	1773617	+		3-deoxy-manno-octulosonate cytidylyltransferase	Conserved hypothetical protein
MEALZ_RS07600	MEALZ_1558	NC_016112.1	1773614	1774381	+	MALCv4_1558	1773614	1774381	+	kdsB	3-deoxy-manno-octulosonate cytidylyltransferase	3-deoxy-manno-octulosonate cytidylyltransferase %28CMP-KDO synthetase%29 %28CMP-2-keto-3-deoxyoctulosonic acid synthetase%29 %28CKS%29
MEALZ_RS07630	MEALZ_1565	NC_016112.1	1782058	1783527	+	MALCv4_1565	1782058	1783527	+		bifunctional ADP-dependent NAD(P)H-hydrate dehydratase/NAD(P)H-hydrate epimerase	conserved protein of unknown function
MEALZ_RS07630	MEALZ_1565	NC_016112.1	1782058	1783527	+	MALCv4_1566	1783527	1784000	+		bifunctional ADP-dependent NAD(P)H-hydrate dehydratase/NAD(P)H-hydrate epimerase	Conserved hypothetical protein%2C putative ATPase
MEALZ_RS07635	MEALZ_1566	NC_016112.1	1783527	1784000	+	MALCv4_1565	1782058	1783527	+		tRNA (adenosine(37)-N6)-threonylcarbamoyltransferase complex ATPase subunit type 1 TsaE	conserved protein of unknown function
MEALZ_RS07635	MEALZ_1566	NC_016112.1	1783527	1784000	+	MALCv4_1566	1783527	1784000	+		tRNA (adenosine(37)-N6)-threonylcarbamoyltransferase complex ATPase subunit type 1 TsaE	Conserved hypothetical protein%2C putative ATPase
MEALZ_RS07660	MEALZ_1570	NC_016112.1	1789577	1790380	+	MALCv4_1570	1789550	1790380	+		DUF2272 domain-containing protein	protein of unknown function
MEALZ_RS07725	MEALZ_1585	NC_016112.1	1807040	1808287	-	MALCv4_1585	1807040	1808287	-	moeA	molybdopterin molybdotransferase MoeA	Molybdopterin molybdenumtransferase
MEALZ_RS07725	MEALZ_1585	NC_016112.1	1807040	1808287	-	MALCv4_1586	1808280	1808810	-	mobB	molybdopterin molybdotransferase MoeA	Molybdopterin-guanine dinucleotide biosynthesis protein B
MEALZ_RS07730	MEALZ_1586	NC_016112.1	1808280	1808810	-	MALCv4_1585	1807040	1808287	-	moeA	molybdopterin-guanine dinucleotide biosynthesis protein B	Molybdopterin molybdenumtransferase
MEALZ_RS07730	MEALZ_1586	NC_016112.1	1808280	1808810	-	MALCv4_1586	1808280	1808810	-	mobB	molybdopterin-guanine dinucleotide biosynthesis protein B	Molybdopterin-guanine dinucleotide biosynthesis protein B
MEALZ_RS07735	MEALZ_1587	NC_016112.1	1809083	1809583	+	MALCv4_1587	1809083	1809583	+		DnaJ domain-containing protein	Heat shock protein DnaJ domain protein
MEALZ_RS07735	MEALZ_1587	NC_016112.1	1809083	1809583	+	MALCv4_1588	1809583	1810374	+		DnaJ domain-containing protein	Lipoprotein nlpD/lppB homolog
MEALZ_RS07740	MEALZ_1588	NC_016112.1	1809583	1810374	+	MALCv4_1587	1809083	1809583	+		peptidoglycan DD-metalloendopeptidase family protein	Heat shock protein DnaJ domain protein
MEALZ_RS07740	MEALZ_1588	NC_016112.1	1809583	1810374	+	MALCv4_1588	1809583	1810374	+		peptidoglycan DD-metalloendopeptidase family protein	Lipoprotein nlpD/lppB homolog
MEALZ_RS07750	MEALZ_1590	NC_016112.1	1811411	1812274	-	MALCv4_1590	1811411	1812274	-		carbon-nitrogen hydrolase family protein	Putative nitrilase %28nthA-like%29
MEALZ_RS07750	MEALZ_1590	NC_016112.1	1811411	1812274	-	MALCv4_1591	1812264	1812863	-		carbon-nitrogen hydrolase family protein	Conserved hypothetical protein%2C putative N-acetyltransferase
MEALZ_RS07755	MEALZ_1591	NC_016112.1	1812264	1812863	-	MALCv4_1590	1811411	1812274	-		GNAT family acetyltransferase	Putative nitrilase %28nthA-like%29
MEALZ_RS07755	MEALZ_1591	NC_016112.1	1812264	1812863	-	MALCv4_1591	1812264	1812863	-		GNAT family acetyltransferase	Conserved hypothetical protein%2C putative N-acetyltransferase
MEALZ_RS07765	MEALZ_1593	NC_016112.1	1813281	1814075	+	MALCv4_1593	1813281	1814075	+		ferritin-like domain-containing protein	conserved protein of unknown function
MEALZ_RS07765	MEALZ_1593	NC_016112.1	1813281	1814075	+	MALCv4_1594	1814044	1815258	+		ferritin-like domain-containing protein	NnrS family protein
MEALZ_RS07770	MEALZ_1594	NC_016112.1	1814044	1815258	+	MALCv4_1593	1813281	1814075	+		NnrS family protein	conserved protein of unknown function
MEALZ_RS07770	MEALZ_1594	NC_016112.1	1814044	1815258	+	MALCv4_1594	1814044	1815258	+		NnrS family protein	NnrS family protein
MEALZ_RS07785	MEALZ_1598	NC_016112.1	1817143	1817334	-	MALCv4_1598	1817143	1817343	-		hypothetical protein	protein of unknown function
[truncated: 1,773 more rows]

## Sheet: Genoscope_unique_gene_features
Genoscope_ID	Gene_name	Product
MALCv4_0919		protein of unknown function
MALCv4_miscRNA3
MALCv4_miscRNA16
[truncated: 190 more rows]

## Sheet: RefSeq_unique_gene_features
New_RefSeq_ID	Old_RefSeq_id	Product
[truncated: 221 more rows]
