# Supplementary material for: Modification and analysis of context-specific genome-scale metabolic models: methane-utilizing microbial chassis as a case study
Source: mSystems. 2024 Dec 19;10(1):e01105-24. doi: 10.1128/msystems.01105-24 (PMC11748545; doi:10.1128/msystems.01105-24)
Supplement: Table S2 — Simulation results of the original iIA409 model and CS-GSMs for different growth conditions. [file msystems.01105-24-s0003.xlsx]

## Sheet: Legend
Supplementary Table 2. Simulation results of the original iIA409 model and CS-GSMs for different growth conditions.

## Sheet: Annotation
Ca, W, Cu conditions	growth in the presence of Ca, W and Cu
iIA409_Ca_o2_unbd	initial model, with unbounded O2 exchange reaction
CS_Ca_o2_unbd	reconstructed context-specific model using transcriptomics data, with unbounded O2 exchange reaction
La, W, Cu conditions	growth in the presence of La, W and Cu
iIA409_La_MXALaunbd	initial model, with unbounded O2 exchange reaction and unconstrained proportion between MXALa_for reaction and FalDtpc reaction; Classical variant of FAE reaction, irreversible H4MPT mode
iIA409_La_MXALabd	initial model, with unbounded O2 exchange reaction and fixed proportion of the flux between MXALa_for reaction and FalDtpc reaction as 0.25 and 0.75 respectively; classical variant of FAE reaction, irreversible H4MPT mode
CS_La_MXALaunbd	reconstructed context-specific model using transcriptomics data, with unbounded O2 exchange reaction and unconstrained proportion between MXALa_for reaction and FalDtpc reaction; classical variant of FAE reaction, irreversible H4MPT mode
CS_La_MXALabd	reconstructed context-specific model using transcriptomics data, with unbounded O2 exchange reaction and fixed proportion of the flux between MXALa_for reaction and FalDtpc reaction as 0.25 and 0.75 respectively; classical variant of FAE reaction, irreversible H4MPT mode
iIA409_La_MXALaunbd_o2_unb_faeii_unb	initial model, with unbounded O2 exchange reaction and unconstrained proportion between MXALa_for reaction and FalDtpc reaction; variant of the reversible FAEii reaction for H4F mode
iIA409_La_MXALabd_o2_unbd_faeii_unbd	initial model, with unbounded O2 exchange reaction and fixed proportion of the flux between MXALa_for reaction and FalDtpc reaction as 0.25 and 0.75 respectively; variant of the reversible FAEii reaction for H4F mode
CS_La_MXALaunbd_o2_unbd_faeii_unbd	reconstructed context-specific model using transcriptomics data, with unbounded O2 exchange reaction and unconstrained proportion between MXALa_for reaction and FalDtpc reaction; variant of the reversible FAEii reaction for H4F mode
CS_La_MXALabd_o2_unbd_faeii_unbd	reconstructed context-specific model using transcriptomics data, with unbounded O2 exchange reaction and fixed proportion of the flux between MXALa_for reaction and FalDtpc reaction as 0.25 and 0.75 respectively; variant of the reversible FAEii reaction for H4F mode
iIA409_La_MXALaunbd_o2_unbd_faerev	initial model, with unbounded O2 exchange reaction and unconstrained proportion between MXALa_for reaction and FalDtpc reaction; variant of the reversible FAE reaction for H4MPT
iIA409_La_MXALabd_o2_unbd_faerev	initial model, with unbounded O2 exchange reaction and fixed proportion of the flux between MXALa_for reaction and FalDtpc reaction as 0.25 and 0.75 respectively; variant of the reversible FAE reaction for H4MPT
CS_La_MXALaunbd_o2_unbd_faerev	reconstructed context-specific model using transcriptomics data, with unbounded O2 exchange reaction and unconstrained proportion between MXALa_for reaction and FalDtpc reaction; variant of the reversible FAE reaction for H4MPT
CS_La_MXALabd_o2_unbd_faerev	reconstructed context-specific model using transcriptomics data, with unbounded O2 exchange reaction and fixed proportion of the flux between MXALa_for reaction and FalDtpc reaction as 0.25 and 0.75 respectively; variant of the reversible FAE reaction for H4MPT

## Sheet: Table
ID	Spearman correlation	model CH4 consumption rate, mmol/gDCW	model growth rate, hr-1	model O2:CH4 ratio	experimental CH4 consumption rate, mmol/gDCW	experimental growth rate, hr-1	experimental O2:CH4 ratio
Ca, W, Cu conditions
iIA409_Ca_o2_unbd	-	2.85	0.034	1.22	2.85	0.05	1.12 ± 0.09
CS_Ca_o2_unbd	r=0.431	2.85	0.0308	1.273	2.85	0.05	1.12 ± 0.09
La, W, Cu conditions
iIA409_La_MXALaunbd	-	6.84	0.0822	1.23	6.84	0.07	1.28 ± 0.01
iIA409_La_MXALabd	-	6.84	0.0739	1.307	6.84	0.07	1.28 ± 0.01
CS_La_MXALaunbd	r=0.448	6.84	0.0778	1.27	6.84	0.07	1.28 ± 0.01
CS_La_MXALabd	r=0.449	6.84	0.0537	1.31	6.84	0.07	1.28 ± 0.01
iIA409_La_MXALaunbd_o2_unb_faeii_unb	-	6.84	0.0869	1.185	6.84	0.07	1.28 ± 0.01
iIA409_La_MXALabd_o2_unbd_faeii_unbd	-	6.84	0.0763	1.285	6.84	0.07	1.28 ± 0.01
CS_La_MXALaunbd_o2_unbd_faeii_unbd	r=0.449	6.84	0.0817	1.23	6.84	0.07	1.28 ± 0.01
CS_La_MXALabd_o2_unbd_faeii_unbd	r=0.446	6.84	0.0763	1.285	6.84	0.07	1.28 ± 0.01
iIA409_La_MXALaunbd_o2_unbd_faerev	-	6.84	0.0822	1.23	6.84	0.07	1.28 ± 0.01
iIA409_La_MXALabd_o2_unbd_faerev	-	6.84	0.0739	1.307	6.84	0.07	1.28 ± 0.01
CS_La_MXALaunbd_o2_unbd_faerev	r=0.453	6.84	0.0474	1.18	6.84	0.07	1.28 ± 0.01
CS_La_MXALabd_o2_unbd_faerev	r=0.449	6.84	0.0538	1.317	6.84	0.07	1.28 ± 0.01
original model
context-specific model
