# Supplementary material for: Modification and analysis of context-specific genome-scale metabolic models: methane-utilizing microbial chassis as a case study
Source: mSystems. 2024 Dec 19;10(1):e01105-24. doi: 10.1128/msystems.01105-24 (PMC11748545; doi:10.1128/msystems.01105-24)
Supplement: Table S3 — Results of the comparative analysis for model predictions on fluxes distribution versus transcriptomics and proteomics data. [file msystems.01105-24-s0004.xlsx]

## Sheet: Legend
Supplementary Table 3. Results of the comparative analysis for model predictions on fluxes distribution versus transcriptomics and proteomics data.

## Sheet: Annotation
tr_vs_prot_vs_models_log2	Heatmap reflecting every gene presented in the original iIA409 model and corresponding values of the differential expression (based on transcriptomics data, column log2FoldChange_La_vs_Ca), differential Z-scores for proteomics data (La_vs_Ca_proteomics_mean), and DRFs for original and CS models (columns iIA409_log2DRF, CS_log2DRF respectively)
Correlation table	Table representing Spearman correlation for pairs between: transcriptomics differential expression data, proteomics differential data and models differential data for La vs Ca conditions, based on the data from previous table

## Sheet: tr_vs_prot_vs_models_log2
Rxn name	Rxn description	Genes	Subsystem	Proteins	La_vs_Ca_proteomics_mean	log2FoldChange_La_vs_Ca	CS_log2DRF	iIA409_log2DRF
pMMO	particulate methane monooxygenase	MEALZ_0514	PWY-6742	WP_014147020.1	3.72554		1.26303	1.26303
		MEALZ_0515	PWY-6742	WP_014147021.1	1.56392	-0.529152
		MEALZ_0516	PWY-6742	WP_014147022.1	2.13701	-0.629146
MXA	methanol dehydrogenase (cytochrome cL)	MEALZ_3445	PWY-6966	WP_014149864.1	-1.48267	-8.13885	9.96578	9.96578
		MEALZ_3446	PWY-6966	WP_014149865.1	-1.23646	-8.61062
		MEALZ_3447	PWY-6966	WP_014149866.1	-0.723131	-8.18563
		MEALZ_3448	PWY-6966	WP_014149867.1	-0.695497	-9.43125
RESPCOX	cytochrome-c oxidase	MEALZ_1292	PWY-3781	WP_014147778.1	-0.0350877		1.32225	1.57448
		MEALZ_1293	PWY-3781	WP_014147779.1	1
		MEALZ_1294	PWY-3781	WP_014147780.1		-0.647736
		MEALZ_2312	PWY-3781	WP_014148774.1	1	-0.591244
		MEALZ_2315	PWY-3781	WP_014148777.1	1.85818	-0.512462
		MEALZ_2316	PWY-3782	WP_014148778.1	3.30084
		MEALZ_1168	PWY-3783	WP_014147656.1
		MEALZ_1169	PWY-3784	WP_014147657.1
		MEALZ_1170	PWY-3785	WP_014147658.1		0.658138
		MEALZ_1171	PWY-3786	WP_014147659.1	1
		MEALZ_1172	PWY-3787	CCE22862.1
		MEALZ_1173	PWY-3788	CCE22863.1
NDHQH2	nadh-ubiquinone reductase	MEALZ_0375	PWY0-1334	WP_014146884.1	-0.446078			0.738284
		MEALZ_1287	PWY0-1334	WP_014147774.1	-0.594595
		MEALZ_1306	PWY0-1334	WP_014147791.1	4.6875
		MEALZ_3726	PWY0-1334	WP_014150137.1	-0.0925926
CYTDUO	ubiquinol to ubiquinol oxidase	MEALZ_0274	PWY0-1334	WP_014146783.1	1
		MEALZ_0275	PWY0-1334	WP_014146784.1
CYTBCQH2	ubiquinol-cytochrome bc-reductase	MEALZ_0602	PWY0-1334	WP_014147103.1	1			0.738284
		MEALZ_0632	PWY0-1334	WP_014147133.1	0.50211
		MEALZ_0633	PWY0-1334	WP_014147134.1	3.71711	-0.355409
		MEALZ_0634	PWY0-1334	WP_014147135.1	-0.928105
EDH	ethanol dehydrogenase	MEALZ_1375	PWY66-21	WP_014147860.1
ACALDDH	aldehyde dehydrogenase	MEALZ_1576	PWY66-21	WP_014148057.1	-0.239496		9.96578
ASCA	acetyl-coA synthetase	MEALZ_2864	PWY66-21	WP_014149294.1	5.65789		10.9658	1.15591
FAE	5.6.7.8-tetrahydromethanopterin hydro-lyase	MEALZ_0850	PWY-1723	WP_014147345.1	-1.77181		9.96578	9.96578
		MEALZ_2428	PWY-1723	WP_014148886.1	0.404302	-0.431041
MTDB	nad(p)-dependent methylene h4mpt dehydrogenase	MEALZ_1371	PWY-1723	WP_014147856.1	0.355583		9.96578	9.96578
		MEALZ_1372	PWY-1723	WP_014147857.1	-0.105187
MCH	n(5).n(10)-methenyltetrahydromethanopterin cyclohydrolase	MEALZ_2425	PWY-1723	WP_014148883.1	0.00561798	-0.550242	9.96578	9.96578
FHCA	formyltransferase/hydrolase	MEALZ_1263	PWY-1723	WP_014147751.1	-1.71986	-0.391049	9.96578	9.96578
FDH	formate dehydrogenase	MEALZ_0217	PWY-1881	WP_014146726.1		1.75174
		MEALZ_1883	PWY-1881	WP_014148362.1	-2.56034
		MEALZ_1882	PWY-1881	WP_014148361.1	0.144928
		MEALZ_0216	PWY-1881	WP_014146725.1		1.33881
		MEALZ_0215	PWY-1881	WP_014146724.1	1
HPS	3-hexulose-6-phosphate synthase	MEALZ_3953	RUMP-PWY. PWY-1861	WP_014150358.1	1.80822		1.30567	1.15591
		MEALZ_1912	RUMP-PWY. PWY-1861	WP_014148391.1	-1.36861
HPI	3-hexulose-6-phosphate isomerase	MEALZ_3952	RUMP-PWY. PWY-1861	WP_014150357.1	-0.505102	-0.773378	1.30567	1.15591
TKT2	transketolase 2	MEALZ_3951	PWY-1861. NONOXIPENT-PWY	WP_014150356.1	1.30509	-0.621362	1.30569	1.15591
TALA	transaldolase	MEALZ_3948	PWY-1861. NONOXIPENT-PWY. P124-PWY	WP_014150353.1	0.362677	-0.297656	1.30567	1.15591
TKT1	transketolase 1	MEALZ_3951	PWY-1861. NONOXIPENT-PWY. P124-PWY	WP_014150356.1	1.30509	-0.621362	1.30567	1.15591
PPE	Pentose-5-phosphate 3-epimerase	MEALZ_3997	PWY-1861. NONOXIPENT-PWY. P124-PWY	WP_014150400.1	-0.475	-0.606429	1.30568	1.15591
RPI	ribose 5-phosphate isomerase	MEALZ_3436	PWY-1861. NONOXIPENT-PWY. P124-PWY	WP_014149855.1	0.446875		1.30566	1.15591
		MEALZ_1472	PWY-1861. NONOXIPENT-PWY. P124-PWY	WP_014147955.1	-0.966667
PRPPS	ribose-phosphate pyrophosphokinase	MEALZ_3369	PWY0-662	WP_014149788.1	0.584507	-0.855922	1.30642	1.15591
		MEALZ_3129	PWY0-662	WP_014149554.1	0.604027
PFK_ppi	pyrophosphate-fructose 6-phosphate 1-phosphotransferase	MEALZ_3302	PWY-1042	WP_014149724.1	0.308066	-0.451591	1.30568	1.15591
FBA	fructose-bisphosphate aldolase	MEALZ_3947	PWY-1042. GLUCONEO-PWY	WP_014150352.1	0.828155		1.30568	1.15591
		MEALZ_3793	PWY-1042. GLUCONEO-PWY	WP_014150202.1
TPI	triosephosphate isomerase	MEALZ_1811	PWY-1042. GLUCONEO-PWY	WP_014148290.1	-0.264286	-0.437186	1.30567	1.15591
GAPD	glyceraldehyde-3-phosphate dehydrogenase	MEALZ_3079	ANAGLYCOLYSIS-PWY. PWY-1042. GLUCONEO-PWY	WP_014149507.1	-0.255888		1.30553	1.15591
		MEALZ_0446	ANAGLYCOLYSIS-PWY. PWY-1042. GLUCONEO-PWY	WP_014146954.1	-0.53913
PGK	phosphoglycerate kinase	MEALZ_3549	ANAGLYCOLYSIS-PWY. PWY-1042. GLUCONEO-PWY	WP_014149962.1	1.40411		1.30553	1.15591
GLYCK2	glycerate 2-kinase	MEALZ_3222	PWY-1622	WP_014149647.1	-0.340909		1.30642	1.15591
PGM	phosphoglycerate mutase	MEALZ_1633	ANAGLYCOLYSIS-PWY. PWY-1622	WP_014148113.1	2.24648	-0.319758	1.30546	1.15591
ENO	enolase	MEALZ_1462	ANAGLYCOLYSIS-PWY. PWY-1622. P124-PWY. GLUCONEO-PWY	WP_014147945.1	1.11753	-0.511813	1.30546	1.15591
PYK	pyruvate kinase	MEALZ_1860	ANAGLYCOLYSIS-PWY. P124-PWY	WP_014148339.1	1		1.30538	1.15591
		MEALZ_3080	ANAGLYCOLYSIS-PWY. P124-PWY	WP_014149508.1	-0.445434	-0.49988
PGI	glucose-6-phosphate isomerase	MEALZ_0104	RUMP-PWY. P124-PWY. ANAGLYCOLYSIS-PWY. GLUCONEO-PWY	WP_014146626.1	0.508333		1.30552	1.15591
G6PDH2r	glucose 6-phosphate dehydrogenase	MEALZ_4018	RUMP-PWY. OXIDATIVEPENT-PWY	WP_014150421.1	-1.596		1.30538	1.15591
		MEALZ_3918	RUMP-PWY. OXIDATIVEPENT-PWY	WP_014150323.1	1.92187
PGL	6-phosphogluconolactonase	MEALZ_3856	RUMP-PWY. OXIDATIVEPENT-PWY	WP_014150260.1	0.313953		1.30538	1.15591
EDD	6-phosphogluconate dehydratase	MEALZ_1363	ENTNER-DOUDOROFF-PWY	WP_014147848.1	-0.301471		1.30538	1.15591
EDA	2-dehydro-3-deoxy-phosphogluconate aldolase	MEALZ_1362	ENTNER-DOUDOROFF-PWY	WP_014147847.1	0.508333	-0.54326	1.30538	1.15591
Pabc	phosphate abc transporter	MEALZ_1341	Transport	WP_014147826.1	-2.54		1.30642	1.15591
		MEALZ_1864	Transport	WP_014148343.1
F6PPKT	d-fructose 6-phosphate phosphoketolase	MEALZ_2572	P124-PWY	WP_014149021.1	-1.42164
X5PPKT	d-xylulose 5-phosphate phosphoketolase	MEALZ_2852	P124-PWY	WP_014149282.1	0.561881			10.9658
PTAr	phosphotransacetylase	MEALZ_2342	PWY-5485	WP_014148804.1	0.106061			10.9658
MCLA1	malyl-coa lyase	MEALZ_3217	PWY-1622	WP_014149642.1	1	-0.493221	1.30642	1.15591
PDH	pyruvate dehydrogenase	MEALZ_1358	PWY-5482	WP_014147843.1	0.337079		1.3046	1.15591
		MEALZ_1359	PWY-5482	WP_014147844.1	-1.29641	-0.360681
MTK	malate thiokinase	MEALZ_3215	PWY-1622	WP_014149640.1	-0.0688406		1.30642	1.15591
		MEALZ_3216	PWY-1622	WP_014149641.1	1.5463	-0.4022
MDH	malate dehydrogenase	MEALZ_3220	PWY-1622. GLUCONEO-PWY. TCA	WP_014149645.1	-0.349673
		MEALZ_0534	PWY-1622. GLUCONEO-PWY. TCA	WP_014147040.1	0.116105
SGAT	serine-glyoxylate aminotransferase	MEALZ_3218	PWY-1622	WP_014149643.1	0.507851	-0.495867
GHMT	serine hydroxymethyltransferase	MEALZ_3223	PWY-1622. GLYSYN-PWY. 1CMET2-PWY	WP_014149648.1	0.637719	-0.313463	1.30642	1.15591
MTHFD	methylenetetrahydrofolate dehydrogenase (nadp)	MEALZ_1417	PWY-1722. 1CMET2-PWY	WP_014147901.1	0.675824		6.75126	6.59755
		MEALZ_3221	PWY-1722. 1CMET2-PWY	WP_014149646.1	1.7375	-0.432502
MTHFC	methenyltetrahydrofolate cyclohydrolase	MEALZ_1417	PWY-6613. PWY-1722. 1CMET2-PWY	WP_014147901.1	0.675824		6.75126	6.59755
		MEALZ_3491	PWY-6613. PWY-1722. 1CMET2-PWY	WP_014149909.1	-0.12381
FTHFLi	formate-tetrahydrofolate ligase	MEALZ_3224	PWY-1722	WP_014149649.1	-0.139485	-0.615604	9.50995	9.35618
HCO3E_1	carbonic anhydrase	MEALZ_0427	PWYQT-4429. PWY-6142	WP_014146935.1	6.9		1.30642	1.15591
GLUS	glutamate synthase	MEALZ_2968	PWY-5675. PWY-5913. GLUTSYNIII-PWY. GLUTAMATESYN-RXN	WP_014149398.1	-0.720833	-0.513545	0.777561	0.702773
ASPAT	aspartate aminotransferase	MEALZ_0888	ASPARTATESYN-PWY. PWY-5913. ASPARTATE-DEG1-PWY. MALATE-ASPARTATE-SHUTTLE-PWY	WP_014147383.1	0.143154
FUMC	Fumarate hydratase class II or fumarase c	MEALZ_0281	GLUTDEG-PWY	WP_014146790.1	1
ASPK	aspartate kinase	MEALZ_0240	DAPLYSINESYN-PWY. P101-PWY. HOMOSERSYN-PWY	WP_014146749.1			1.30642	1.15591
		MEALZ_2241	DAPLYSINESYN-PWY. P101-PWY. HOMOSERSYN-PWY	WP_014148712.1
		MEALZ_2844	DAPLYSINESYN-PWY. P101-PWY. HOMOSERSYN-PWY	WP_014149274.1	0.223684
ASADH	aspartate-semialdehyde dehydrogenase	MEALZ_3526	DAPLYSINESYN-PWY. P101-PWY. HOMOSERSYN-PWY	WP_014149943.1	-0.229167		1.30642	1.15591
HSDH	homoserine dehydrogenase	MEALZ_1561	HOMOSERSYN-PWY	WP_014148042.1	0.358696	-0.476497	1.30642	1.15591
HSK	homoserine kinase	MEALZ_0955	HOMOSER-THRESYN-PWY	WP_014147450.1			1.30642	1.15591
THRS	threonine synthase	MEALZ_1562	HOMOSER-THRESYN-PWY	WP_014148043.1	0.329545	-0.604577	1.30642	1.15591
THRD_L	threonine deaminase	MEALZ_3435	ILEUSYN-PWY. PWY66-428	WP_014149854.1	-0.0172414	1.4024	1.30642	1.15591
ALAD_syn	alanine dehydrogenase	MEALZ_0530	PWY1-2	WP_014147036.1	1		1.30642	1.15591
ACLS_2ahbut	acetolactate synthase (2-aceto-2-hydroxybutanoate forming)	MEALZ_3315	ILEUSYN-PWY	WP_014149736.1	9.42857		1.30642	1.15591
		MEALZ_3316	ILEUSYN-PWY	WP_014149737.1		-0.544816
KARA2	ketol-acid reductoisomerase	MEALZ_3314	ILEUSYN-PWY	WP_014149735.1	0.00840336	-0.745555	1.30642	1.15591
DHAD2	dihydroxy-acid dehydratase (2.3-dihydroxy-3-methylpentanoate)	MEALZ_1795	ILEUSYN-PWY	WP_014148274.1	0.844737	-0.423183	1.30642	1.15591
BCTA	branched-chain-amino-acid transaminase	MEALZ_2665	ILEUSYN-PWY	WP_014149108.1	-0.652	-0.377036	1.30642	1.15591
ACGK	acetylglutamate kinase	MEALZ_0133	ARGSYNBSUB-PWY	WP_014146652.1	-0.77		1.30642	1.15591
AGGPR	n-acetyl-gamma-glutamyl-phosphate reductase	MEALZ_0550	ARGSYNBSUB-PWY	WP_014147056.1	-0.695402		1.30642	1.15591
AOTA	acetylornithine delta-transaminase	MEALZ_1798	ARGSYNBSUB-PWY	WP_014148277.1	-2.27778	-0.443476	1.30642	1.15591
ORNTAC	ornithine transacetylase	MEALZ_0461	ARGSYNBSUB-PWY	WP_014146969.1	-0.966667		1.30642	1.15591
CPS	carbamoyl phosphate synthase	MEALZ_1804	ARGSYNBSUB-PWY. PWY-5686	WP_014148283.1	2.14341		1.30642	1.15591
		MEALZ_1805	ARGSYNBSUB-PWY. PWY-5686	WP_014148284.1	-2.09048	-0.452846
OCBT	ornithine carbamoyltransferase	MEALZ_1797	ARGSYNBSUB-PWY	WP_014148276.1	-0.527508		1.30642	1.15591
ARGSS	argininosuccinate synthase	MEALZ_2644	ARGSYNBSUB-PWY	WP_014149087.1	2.78788	-0.51446	1.30642	1.15591
ARGSL	argininosuccinate lyase	MEALZ_3075	ARGSYNBSUB-PWY	WP_014149503.1		-0.3715	1.30642	1.15591
ASPCT	aspartate carbamoyltransferase	MEALZ_3886	PWY-5686	WP_014150291.1	-0.903226		1.30642	1.15591
DHR	dihydroorotase	MEALZ_2237	PWY-5686	WP_014148709.1	-1.32512		1.30642	1.15591
		MEALZ_3887	PWY-5686	WP_014150292.1	0.516393
DHORDfum	(s)-dihydroorotate:fumarate oxidoreductase	MEALZ_0603	PWY-5686	WP_014147104.1	-1.80952		1.30642	1.15591
ORPT	orotate phosphoribosyltransferase	MEALZ_0156	PWY-5686	WP_014146671.1	-2.47059	0.52982	1.30642	1.15591
OMPDC	orotidine-5'-phosphate decarboxylase	MEALZ_0565	PWY-5686	WP_014147066.1	-3.65789		1.30642	1.15591
UMPK	ump kinase	MEALZ_2494	PWY-7176	WP_014148948.1	1		1.30642	1.15591
		MEALZ_2241	PWY-7176	WP_014148712.1
		MEALZ_2960	PWY-7176	WP_014149390.1	0.348066	-0.434513
NDPK2	nucleoside-diphosphate kinase (atp:udp)	MEALZ_0500	PWY-7176	WP_014147006.1	-0.966667	-0.512034	1.30642	1.15591
CTPS2	ctp synthase (glutamine)	MEALZ_1460	PWY-7176	WP_014147943.1	-1.42798	-0.378268	1.30642	1.15591
DUTPDP	dutp diphosphatase	MEALZ_0131	PWY0-166	WP_014146650.1	-0.84375		1.30642	1.15591
DCTPD	dctp deaminase	MEALZ_3762	PWY0-166	WP_014150171.1	-0.311111	-0.413502	1.30642	1.15591
GF6PTA	glutamine-fructose-6-phosphate transaminase	MEALZ_0338	UDPNAGSYN-PWY	WP_014146847.1	1.30729	-0.360383	1.30642	1.15591
PGAMT	phosphoglucosamine mutase	MEALZ_1810	UDPNAGSYN-PWY	WP_014148289.1	0.717703		1.30642	1.15591
G1PACT	glucosamine-1-phosphate n-acetyltransferase	MEALZ_0337	UDPNAGSYN-PWY	WP_014146846.1	0.140777		1.30642	1.15591
UAGDP	udp-n-acetylglucosamine diphosphorylase	MEALZ_0337	UDPNAGSYN-PWY	WP_014146846.1	0.140777		1.30642	1.15591
3OACOAS	3-oxoacyl-coa synthase	MEALZ_2025	PWY-4381	WP_014148503.1	0.237069		1.30642	1.15591
		MEALZ_2029	PWY-4381	WP_014148507.1	-1.63393	-0.415063
		MEALZ_2623	PWY-4381	WP_014149067.1	1.59596
3OAR40_1	3-oxoacyl-[acyl-carrier-protein] reductase (n-C4:0)	MEALZ_2027	PWY-5971	WP_014148505.1	-0.260684		1.30642	1.15591
		MEALZ_0264	PWY-5971	WP_014146773.1	-3.21429
		MEALZ_3920	PWY-5971	WP_014150325.1
3HAD40_1	3-hydroxyacyl-[acyl-carrier-protein] dehydratase (n-C4:0)	MEALZ_3124	PWY-5971	WP_014149549.1	0.344444		1.30642	1.15591
		MEALZ_2624	PWY-5971	WP_014149068.1	-15.8571
		MEALZ_0263	PWY-5971	WP_014146772.1
EAR40x_1	Enoyl-[acyl-carrier-protein] reductase (nadh) (n-C4:0)	MEALZ_3043	PWY-5971	WP_014149471.1	0.0380435		1.30642	1.15591
KAS	beta-ketoacyl synthase	MEALZ_0262	PWY-5971	WP_014146771.1			1.30642	1.15591
		MEALZ_0265	PWY-5971	WP_014146774.1	1	-0.600189
		MEALZ_2025	PWY-5971	WP_014148503.1	0.237069	-0.58895
		MEALZ_2623	PWY-5971	WP_014149067.1	1.59596
		MEALZ_2029	PWY-5971	WP_014148507.1	-1.63393	-0.415063
3OAR60_1	3-oxoacyl-[acyl-carrier-protein] reductase (n-C6:0)	MEALZ_2027	PWY-5971	WP_014148505.1	-0.260684		1.30642	1.15591
		MEALZ_0264	PWY-5971	WP_014146773.1	-3.21429
		MEALZ_3920	PWY-5971	WP_014150325.1
3HAD60_1	3-hydroxyacyl-[acyl-carrier-protein] dehydratase (n-C6:0)	MEALZ_3124	PWY-5971	WP_014149549.1	0.344444		1.30642	1.15591
		MEALZ_2624	PWY-5971	WP_014149068.1	-15.8571
		MEALZ_0263	PWY-5971	WP_014146772.1
EAR60x_1	enoyl-[acyl-carrier-protein] reductase (nadh) (n-C6:0)	MEALZ_3043	PWY-5971	WP_014149471.1	0.0380435		1.30642	1.15591
KAS_1	beta-ketoacyl synthase 1	MEALZ_0262	PWY-5971	WP_014146771.1			1.30642	1.15591
		MEALZ_0265	PWY-5971	WP_014146774.1	1	-0.600189
		MEALZ_2025	PWY-5971	WP_014148503.1	0.237069	-0.58895
		MEALZ_2623	PWY-5971	WP_014149067.1	1.59596
		MEALZ_2029	PWY-5971	WP_014148507.1	-1.63393	-0.415063
3OAR80_1	3-oxoacyl-[acyl-carrier-protein] reductase (n-C8:0)	MEALZ_2027	PWY-5971	WP_014148505.1	-0.260684		1.30642	1.15591
		MEALZ_0264	PWY-5971	WP_014146773.1	-3.21429
		MEALZ_3920	PWY-5971	WP_014150325.1
3HAD80_1	3-hydroxyacyl-[acyl-carrier-protein] dehydratase (n-C8:0)	MEALZ_3124	PWY-5971	WP_014149549.1	0.344444		1.30642	1.15591
		MEALZ_2624	PWY-5971	WP_014149068.1	-15.8571
		MEALZ_0263	PWY-5971	WP_014146772.1
EAR80x_1	enoyl-[acyl-carrier-protein] reductase (nadh) (n-C8:0)	MEALZ_3043	PWY-5971	WP_014149471.1	0.0380435		1.30642	1.15591
KAS_2	beta-ketoacyl synthase 2	MEALZ_0262	PWY-5971	WP_014146771.1			1.30642	1.15591
		MEALZ_0265	PWY-5971	WP_014146774.1	1	-0.600189
		MEALZ_2025	PWY-5971	WP_014148503.1	0.237069	-0.58895
		MEALZ_2623	PWY-5971	WP_014149067.1	1.59596
		MEALZ_2029	PWY-5971	WP_014148507.1	-1.63393	-0.415063
3OAR100_1	3-oxoacyl-[acyl-carrier-protein] reductase (n-C10:0)	MEALZ_2027	PWY-5971	WP_014148505.1	-0.260684		1.30642	1.15591
		MEALZ_0264	PWY-5971	WP_014146773.1	-3.21429
		MEALZ_3920	PWY-5971	WP_014150325.1
3HAD100_1	3-hydroxyacyl-[acyl-carrier-protein] dehydratase (n-C10:0)	MEALZ_3124	PWY-5971	WP_014149549.1	0.344444		1.30642	1.15591
		MEALZ_2624	PWY-5971	WP_014149068.1	-15.8571
		MEALZ_0263	PWY-5971	WP_014146772.1
EAR100x_1	enoyl-[acyl-carrier-protein] reductase (nadh) (n-C10:0)	MEALZ_3043	PWY-5971	WP_014149471.1	0.0380435		1.30642	1.15591
KAS_3	beta-ketoacyl synthase 3	MEALZ_0262	PWY-5971	WP_014146771.1			1.30642	1.15591
		MEALZ_0265	PWY-5971	WP_014146774.1	1	-0.600189
		MEALZ_2025	PWY-5971	WP_014148503.1	0.237069	-0.58895
		MEALZ_2623	PWY-5971	WP_014149067.1	1.59596
		MEALZ_2029	PWY-5971	WP_014148507.1	-1.63393	-0.415063
3OAR120	3-oxoacyl-[acyl-carrier-protein] reductase (n-C12:0)	MEALZ_2027	PWY-5971	WP_014148505.1	-0.260684		1.30642	1.15591
		MEALZ_0264	PWY-5971	WP_014146773.1	-3.21429
		MEALZ_3920	PWY-5971	WP_014150325.1
3HAD120_1	3-hydroxyacyl-[acyl-carrier-protein] dehydratase (n-C12:0)	MEALZ_3124	PWY-5971	WP_014149549.1	0.344444		1.30642	1.15591
		MEALZ_2624	PWY-5971	WP_014149068.1	-15.8571
		MEALZ_0263	PWY-5971	WP_014146772.1
EAR120x	enoyl-[acyl-carrier-protein] reductase (nadh) (n-C12:0)	MEALZ_3043	PWY-5971	WP_014149471.1	0.0380435		1.30642	1.15591
A5PISO	arabinose-5-phosphate isomerase	MEALZ_0644	PWY-1269	WP_014147145.1	-0.282609		1.30642	1.15591
KDOPS	2-dehydro-3-deoxyphosphooctonate aldolase	MEALZ_1461	PWY-1269	WP_014147944.1	0.354015		1.30642	1.15591
		MEALZ_1362	PWY-1269	WP_014147847.1	0.508333	-0.54326
KDOPP	3-deoxy-manno-octulosonate-8-phosphatase	MEALZ_0645	PWY-1269	WP_014147146.1	0.358696	-0.648388	1.30642	1.15591
KDOCT2	3-deoxy-manno-octulosonate cytidylyltransferase	MEALZ_1558	PWY-1269	WP_014148040.1	1	-0.381064	1.30642	1.15591
TDSK	tetraacyldisaccharide 4'kinase	MEALZ_1556	NAGLIPASYN-PWY	WP_014148038.1		-0.454256	1.30642	1.15591
MOAT	3-deoxy-D-manno-octulosonic acid transferase	MEALZ_3070	KDOSYN-PWY	WP_014149498.1		1.58306	1.30642	1.15591
MOAT2	3-deoxy-D-manno-octulosonic acid transferase 2	MEALZ_3070	KDOSYN-PWY	WP_014149498.1		1.58306	1.30642	1.15591
EDTXS1	endotoxin synthesis (lauroyl transferase)	MEALZ_2521	KDO-NAGLIPASYN-PWY	WP_014148975.1			1.30642	1.15591
		MEALZ_3629	KDO-NAGLIPASYN-PWY	WP_014150042.1	1
		MEALZ_1269	KDO-NAGLIPASYN-PWY	WP_014147756.1		-0.471567
EAR140x	enoyl-[acyl-carrier-protein] reductase (nadh) (n-C14:0)	MEALZ_3043	PWY-5971	WP_014149471.1	0.0380435		1.30642	1.15591
EDTXS4	endotoxin synthesis (myristoyl transferase)	MEALZ_2521	KDO-NAGLIPASYN-PWY	WP_014148975.1			1.30642	1.15591
		MEALZ_3629	KDO-NAGLIPASYN-PWY	WP_014150042.1	1
		MEALZ_1269	KDO-NAGLIPASYN-PWY	WP_014147756.1		-0.471567
KAS_4	beta-ketoacyl synthase 4	MEALZ_0262	PWY-5971	WP_014146771.1			1.30642	1.15591
		MEALZ_0265	PWY-5971	WP_014146774.1	1	-0.600189
		MEALZ_2025	PWY-5971	WP_014148503.1	0.237069	-0.58895
		MEALZ_2623	PWY-5971	WP_014149067.1	1.59596
		MEALZ_2029	PWY-5971	WP_014148507.1	-1.63393	-0.415063
3OAR160	3-oxoacyl-[acyl-carrier-protein] reductase (n-C16:0)	MEALZ_2027	PWY-5971	WP_014148505.1	-0.260684		1.30642	1.15591
		MEALZ_0264	PWY-5971	WP_014146773.1	-3.21429
		MEALZ_3920	PWY-5971	WP_014150325.1
3HAD160_1	3-hydroxyacyl-[acyl-carrier-protein] dehydratase (n-C16:0)	MEALZ_3124	PWY-5971	WP_014149549.1	0.344444		1.30642	1.15591
		MEALZ_2624	PWY-5971	WP_014149068.1	-15.8571
		MEALZ_0263	PWY-5971	WP_014146772.1
EAR160x_1	enoyl-[acyl-carrier-protein] reductase (nadh) (n-C16:0)	MEALZ_3043	PWY-5971	WP_014149471.1	0.0380435		1.30642	1.15591
PALMTE	palmitoyl-CoA ligase	MEALZ_3729		WP_014150140.1			1.30642	1.15591
G3PD2_2	glycerol-3-phosphate dehydrogenase (nad(p))	MEALZ_0434	PWY0-1319	WP_014146942.1	1		1.30642	1.15591
KAS_5	beta-ketoacyl synthase 5	MEALZ_0262	PWY-5989	WP_014146771.1			1.30642	1.15591
		MEALZ_0265	PWY-5989	WP_014146774.1	1	-0.600189
		MEALZ_2025	PWY-5989	WP_014148503.1	0.237069	-0.58895
		MEALZ_2623	PWY-5989	WP_014149067.1	1.59596
		MEALZ_2029	PWY-5989	WP_014148507.1	-1.63393	-0.415063
3OAR180_1	3-oxoacyl-[acyl-carrier-protein] reductase (n-C18:0)	MEALZ_2027	PWY-5989	WP_014148505.1	-0.260684		1.30642	1.15591
		MEALZ_0264	PWY-5989	WP_014146773.1	-3.21429
		MEALZ_3920	PWY-5989	WP_014150325.1
3HAD180	3-hydroxyacyl-[acyl-carrier-protein] dehydratase (n-C18:0)	MEALZ_3124	PWY-5989	WP_014149549.1	0.344444		1.30642	1.15591
		MEALZ_0263	PWY-5989	WP_014149068.1	-15.8571
EAR180x_1	enoyl-[acyl-carrier-protein] reductase (nadh) (n-C18:0)	MEALZ_3043	PWY-5989	WP_014149471.1	0.0380435		1.30642	1.15591
KAS_6	beta-ketoacyl synthase 6	MEALZ_0262	PWY-5971	WP_014146771.1			1.30642	1.15591
		MEALZ_0265	PWY-5971	WP_014146774.1	1	-0.600189
		MEALZ_2025	PWY-5971	WP_014148503.1	0.237069	-0.58895
		MEALZ_2623	PWY-5971	WP_014149067.1	1.59596
		MEALZ_2029	PWY-5971	WP_014148507.1	-1.63393	-0.415063
3OAR140_1	3-oxoacyl-[acyl-carrier-protein] reductase (n-C14:0)	MEALZ_2027	PWY-5971	WP_014148505.1	-0.260684		1.30642	1.15591
		MEALZ_0264	PWY-5971	WP_014146773.1	-3.21429
		MEALZ_3920	PWY-5971	WP_014150325.1
UAGAAT	udp-n-acetylglucosamine acyltransferase	MEALZ_3123	NAGLIPASYN-PWY	WP_014149548.1			1.30642	1.15591
		MEALZ_0762	NAGLIPASYN-PWY	WP_014147261.1	1
UHGADA	udp-3-o-acetylglucosamine deacetylase	MEALZ_3594	NAGLIPASYN-PWY	WP_014150007.1	0.151079	-0.454737	1.30642	1.15591
3HAD140_1	3-hydroxyacyl-[acyl-carrier-protein] dehydratase (n-C14:0)	MEALZ_3124	PWY-5971	WP_014149549.1	0.344444		1.30642	1.15591
		MEALZ_0263	PWY-5971	WP_014149068.1	-15.8571
U23GAAT	udp-3-o-(3-hydroxymyristoyl)glucosamine acyltransferase	MEALZ_3200	NAGLIPASYN-PWY	WP_014149625.1	1	-0.565854	1.30642	1.15591
PGMT	phosphoglucomutase	MEALZ_1221	PWY-5384	WP_014147709.1	0.142442		1.30642	1.15591
		MEALZ_0132	PWY-5384	WP_014146651.1	-1.03448
ABFPT	atp:d-fructose 6-phosphotransferase	MEALZ_0616	PWY-5384	WP_014147117.1	0.692708		1.30642	1.15591
SPL	sucrose phosphorylase	MEALZ_2858	PWY-5384	WP_014149288.1	1.64693		1.30642	1.15591
GLGC	glucose-1-phosphate adenylyltransferase	MEALZ_3506	GLYCOGENSYNTH-PWY	WP_014149923.1	-0.312646		1.30642	1.15591
GALUi	glucose-1-phosphate uridylyltransferase	MEALZ_2754	PWY-7343	WP_014149192.1	-0.353211		1.30642	1.15591
UDPG4E	udp-glucose 4-epimerase	MEALZ_2758	PWY-7344	WP_014149196.1	0.237069		1.30642	1.15591
		MEALZ_0064	PWY-7344	WP_014146586.1	1
DXS	1-deoxy-d-xylulose-5-phosphate synthase	MEALZ_1323	NONMEVIPP-PWY. PYRIDOXSYN-PWY	WP_014147808.1	-1.17368		1.30642	1.15591
		MEALZ_3091	NONMEVIPP-PWY. PYRIDOXSYN-PWY	WP_014149518.1	-0.0396476	-0.575727
DXRI	1-deoxy-d-xylulose 5-phosphate reductoisomerase	MEALZ_2956	NONMEVIPP-PWY	WP_014149386.1	-2.88158	-0.643434	1.30642	1.15591
MEPCT	2-c-methyl-d-erythritol 4-phosphate cytidylyltransferase	MEALZ_1464	NONMEVIPP-PWY	WP_014147947.1	-5.55556	-0.683035	1.30642	1.15591
CMK	4-diphosphocytidyl-2-C-methyl-d-erythritol kinase	MEALZ_3370	NONMEVIPP-PWY	WP_014149789.1	1	-0.518717	1.30642	1.15591
MECDPS	2-c-methyl-d-erythritol 2.4-cyclodiphosphate synthase	MEALZ_1465	NONMEVIPP-PWY	WP_014147948.1	1	-0.561456	1.30642	1.15591
FNOR	ferredoxin-nadp+ reductase	MEALZ_3933		WP_014150338.1	-1.10714		1.30642	1.15591
HDS	4-hydroxy-3-methylbut-2-en-1-yl diphosphate synthase	MEALZ_1706	NONMEVIPP-PWY	WP_014148186.1	0		1.30642	1.15591
IPDPS	1-hydroxy-2-methyl-2-(E)-butenyl 4-diphosphate reductase (ipdp)	MEALZ_0404	NONMEVIPP-PWY	WP_014146913.1	-0.808962		1.30642	1.15591
DMPPS	1-hydroxy-2-methyl-2-(E)-butenyl 4-diphosphate reductase (dmpp)	MEALZ_0404	NONMEVIPP-PWY	WP_014146913.1	-0.808962		1.30642	1.15591
DMATT	dimethylallyltranstransferase	MEALZ_1569	PWY-5122. PWY-5123	WP_014148050.1			1.30642	1.15591
FRTT	farnesyltranstransferase	MEALZ_3090	PWY-5123	WP_014149517.1	0.0483871	-0.471595	1.30642	1.15591
SQLS	squalene synthase	MEALZ_3096	PWY-5670	WP_014149523.1	-1.68182	-0.713312	1.30642	1.15591
SMO	squalene monooxygenase	MEALZ_0767	PWY-5670	WP_014147266.1	1		1.30642	1.15591
UDCPDPS	undecaprenyl diphosphate synthase	MEALZ_2958	PWY-5785	WP_014149388.1	1	-0.415022	1.30642	1.15591
UDCPDP	undecaprenyl-diphosphatase	MEALZ_1467		WP_014147950.1			1.30642	1.15591
ALAR	alanine racemase	MEALZ_2436	ALADEG-PWY	WP_014148892.1			1.30642	1.15591
ALAALA	d-alanine--d-alanine ligase	MEALZ_3598	PWY-6387	WP_014150011.1	-7.42857		1.30642	1.15591
UAGCVT	udp-n-acetylglucosamine 1-carboxyvinyltransferase	MEALZ_0638	PWY-6387	WP_014147139.1	-4.36364	-0.393967	1.30642	1.15591
UAPGR	udp-n-acetylenolpyruvoylglucosamine reductase	MEALZ_3599	PWY-6387	WP_014150012.1	-0.475		1.30642	1.15591
UAMAS	udp-n-acetylmuramoyl-L-alanine synthetase	MEALZ_3600	PWY-6387	WP_014150013.1	1	-0.392031	1.30642	1.15591
UAMAGS	udp-n-acetylmuramoylalanine--D-glutamate ligase	MEALZ_3603	PWY-6387	WP_014150016.1	1	-0.518561	1.30642	1.15591
ECTS	l-ectoine synthase	MEALZ_3248	P101-PWY	WP_014149671.1	-0.493671	-0.609656	1.30642	1.15591
DABACT	l-2.4-diaminobutyric acid acetyltransferase	MEALZ_3250	P101-PWY	WP_014149673.1	0.546154	-0.855731	1.30642	1.15591
DBTA	diaminobutyrate--2-oxoglutarate transaminase	MEALZ_3249	P101-PWY	WP_014149672.1	0.516393		1.30642	1.15591
		MEALZ_3977		WP_014150382.1	4.16071
DHDPS	dihydrodipicolinate synthase	MEALZ_1776	DAPLYSINESYN-PWY	WP_014148255.1	-0.372093		1.30642	1.15591
		MEALZ_2612	DAPLYSINESYN-PWY	WP_014149056.1	-3.21429
DHDPRy	dihydrodipicolinate reductase (nadph)	MEALZ_1881	DAPLYSINESYN-PWY	WP_014148360.1		-0.48951	1.30642	1.15591
THDPS	tetrahydrodipicolinate succinylase	MEALZ_1259	DAPLYSINESYN-PWY	WP_014147747.1	0.710784		1.30642	1.15591
SDPTA	succinyldiaminopimelate transaminase	MEALZ_1260	DAPLYSINESYN-PWY	WP_014147748.1	-0.475		1.30642	1.15591
SDPDS	succinyl-diaminopimelate desuccinylase	MEALZ_1255	DAPLYSINESYN-PWY	WP_014147743.1			1.30642	1.15591
DAPE	diaminopimelate epimerase	MEALZ_1234	DAPLYSINESYN-PWY	WP_014147722.1	-1.95		1.30642	1.15591
UM3PL	udp-n-acetylmuramoylalanyl-d-glutamate--2. 6-diaminopimelate ligase	MEALZ_3606	PWY-6387	WP_014150019.1	1		1.30642	1.15591
UAMTAAL	udp-n-acetylmuramoyl-tripeptide--d-alanyl-d- alanine ligase	MEALZ_3605	PWY-6387	WP_014150018.1	-3.06897	-0.376082	1.30642	1.15591
PAPPT3	phospho-n-acetylmuramoyl-pentapeptide- transferase	MEALZ_3604	PEPTIDOGLYCANSYN-PWY	WP_014150017.1		-0.362698	1.30642	1.15591
UAGH	udp-2.3-diacylglucosamine hydrolase	MEALZ_3495	NAGLIPASYN-PWY	WP_014149912.1	-1.68182	1.06814	1.30642	1.15591
LPADSS	lipid-a-disaccharide synthase	MEALZ_2849	NAGLIPASYN-PWY	WP_014149279.1			1.30642	1.15591
FRD	fumarate reductase (nadh)	MEALZ_2679	TCA	WP_014149120.1	0.123762		1.30642	1.15591
		MEALZ_2680	TCA	WP_014149121.1	-0.5
		MEALZ_2682	TCA	WP_014149123.1
SUCOAS	succinyl-coa synthetase (adp-forming)	MEALZ_3290	TCA	WP_014149712.1	-0.195946		1.30642	1.15591
		MEALZ_3291	TCA	WP_014149713.1	6.9
SSAL	succinate-semialdehyde dehydrogenase	MEALZ_1576	P105-PWY	WP_014148057.1	-0.239496
		MEALZ_3979	P105-PWY	WP_014150384.1	-0.239496
SSAL1	succinate-semialdehyde dehydrogenase 1	MEALZ_1576	P105-PWY	WP_014148057.1	-0.239496
		MEALZ_3979	P105-PWY	WP_014150384.1	-0.239496
SHSL2	o-succinylhomoserine sulfhydrylase	MEALZ_1490		WP_014147972.1	0.0534759	-0.484377	1.30642	1.15591
HSST	homoserine o-succinyltransferase	MEALZ_3413	HOMOSER-METSYN-PWY	WP_014149832.1	1		1.30642	1.15591
SULR	sulfite reductase nadph	MEALZ_2969	SO4ASSIM-PWY-1	WP_014149399.1			1.30642	1.15591
		MEALZ_3806	SO4ASSIM-PWY-1	WP_014150215.1	-0.475
		MEALZ_3288	SO4ASSIM-PWY-1	WP_014149710.1	12.3462
CYSS	cysteine synthase	MEALZ_2249	CYSTSYN-PWY	WP_014148720.1	0.477876		1.30642	1.15591
		MEALZ_2402	CYSTSYN-PWY	WP_014148860.1	-0.854286
CS	citrate synthase	MEALZ_1360	TCA	WP_014147845.1	-5.02041		1.30642	1.15591
		MEALZ_3024	TCA	WP_014149453.1	2.60909
ACONHT	aconitate hydratase	MEALZ_0310	TCA	WP_014146819.1	-2.04124		1.30642	1.15591
ACONHT_1	aconitate hydratase 1	MEALZ_3025	TCA	WP_014149454.1	-0.147597		1.30642	1.15591
ICDHyr	isocitrate dehydrogenase nadp	MEALZ_3844	TCA	WP_014150250.1	1.26818		1.30642	1.15591
SULabc	sulfate transport via abc system	MEALZ_0251	Transport	WP_014146760.1	2.34091		1.30642	1.15591
SADT	sulfate adenylyltransferase	MEALZ_2865	SO4ASSIM-PWY. PWY-5340	WP_014149295.1	-1.17368		1.30642	1.15591
		MEALZ_0575	SO4ASSIM-PWY. PWY-5340	WP_014147076.1	1	-0.411946
ADSK	adenylyl-sulfate kinase	MEALZ_2757	SO4ASSIM-PWY. PWY-5340	WP_014149195.1	-0.966667		1.30642	1.15591
		MEALZ_2866	SO4ASSIM-PWY. PWY-5340	WP_014149296.1	0.220264	-0.369992
TRDR	thioredoxin reductase (nadph)	MEALZ_0835	THIOREDOX-PWY	WP_014147330.1	0.192632		1.30642	1.15591
		MEALZ_3205	THIOREDOX-PWY	WP_014149630.1	1
PAPSR	phosphoadenylyl-sulfate reductase (thioredoxin)	MEALZ_2786	SO4ASSIM-PWY	WP_014149221.1	0.762097		1.30642	1.15591
		MEALZ_3288	SO4ASSIM-PWY	WP_014149710.1	12.3462
		MEALZ_3806	SO4ASSIM-PWY	WP_014150215.1	-0.475
SERAT	serine acetyltransferase	MEALZ_2771	CYSTSYN-PWY	WP_014149209.1	-0.966667		1.30642	1.15591
ACKr	acetate kinase	MEALZ_2853	PWY-5485	WP_014149283.1	0.55303
GCL	glutamate--cysteine ligase	MEALZ_2785	GLUTATHIONESYN-PWY	WP_014149220.1			1.30642	1.15591
GTHS	glutathione synthetase	MEALZ_3881	GLUTATHIONESYN-PWY	WP_014150286.1	1		1.30642	1.15591
RNDR1	ribonucleoside-diphosphate reductase (adp)	MEALZ_0300	PWY-6126	WP_014146809.1	0.679348		1.30642	1.15591
RNDR2	ribonucleoside-diphosphate reductase (gdp)	MEALZ_0300	PWY-6125	WP_014146809.1	0.679348		1.30642	1.15591
RNDR3	ribonucleoside-diphosphate reductase (cdp)	MEALZ_0300	PWY0-166	WP_014146809.1	0.679348		1.30642	1.15591
NDPK8	nucleoside-diphosphate kinase (atp:dadp)	MEALZ_0500	PWY-6126	WP_014147006.1	-0.966667	-0.512034	1.30642	1.15591
NDPK5	nucleoside-diphosphate kinase (atp:dgdp)	MEALZ_0500	PWY-6125	WP_014147006.1	-0.966667	-0.512034	1.30642	1.15591
NDPK7	nucleoside-diphosphate kinase (atp:dcdp)	MEALZ_0500	PWY0-166	WP_014147006.1	-0.966667	-0.512034	1.30642	1.15591
ADK1	adenylate kinase	MEALZ_3530	PWY-6126	WP_014149947.1	-0.370416		1.3262	1.15591
ADSS	adenylosuccinate synthetase	MEALZ_3058	PWY-6126	WP_014149486.1	-0.564394	-0.633883	1.30642	1.15591
ADSL1r	adenylsuccinate lyase	MEALZ_2596	PWY-6126	WP_014149043.1	2.12228	-0.326767	1.30642	1.15591
GLUSy	glutamate synthase (nadph)	MEALZ_2968	GLUTSYN-PWY. GLUTAMINEFUM-PWY	WP_014149398.1	-0.720833	-0.513545	1.30642	1.15591
METAT	methionine adenosyltransferase	MEALZ_0093	SAM-PWY. METHIONINE-DEG1-PWY	WP_014146615.1	0.355895	-0.352487	1.30642	1.15591
ACCOAC	acetyl-coa carboxylase	MEALZ_2297	PWY-4381	WP_014148759.1	2.04118		1.30642	1.15591
		MEALZ_3462	PWY-4381	WP_014149881.1	-2.08721
		MEALZ_1485	PWY-4381	WP_014147967.1	-0.573333
MCOATA	malonyl-coa-acp transacylase	MEALZ_2028	PWY-4381	WP_014148506.1	1	-0.500631	1.30642	1.15591
AHCi	adenosylhomocysteinase	MEALZ_0094	METHIONINE-DEG1-PWY	WP_014146616.1	-0.706612		1.30642	1.15591
		MEALZ_2257	METHIONINE-DEG1-PWY	WP_014148728.1
MALCOAMT	malonyl-coa methyltransferase	MEALZ_2318		WP_014148780.1	1		1.30642	1.15591
3OAS	3-oxoacyl-acp synthase	MEALZ_2025	PWY-4381	WP_014148503.1	0.237069		1.30642	1.15591
		MEALZ_2029	PWY-4381	WP_014148507.1	-1.63393	-0.415063
		MEALZ_2623	PWY-4381	WP_014149067.1	1.59596
3OARN_1	3-oxoacyl-[acyl-carrier-protein] reductase (n1)	MEALZ_2027	PWY-6519	WP_014148505.1	-0.260684		1.30642	1.15591
		MEALZ_0264	PWY-6519	WP_014146773.1	-3.21429
		MEALZ_3920	PWY-6519	WP_014150325.1
3HADN_1	3-hydroxyacyl-[acyl-carrier-protein] dehydratase (n1)	MEALZ_3124	PWY-6519	WP_014149549.1	0.344444		1.30642	1.15591
		MEALZ_2624	PWY-6519	WP_014149068.1	-15.8571
		MEALZ_0263	PWY-6519	WP_014146772.1
3OARN_2	3-oxoacyl-[acyl-carrier-protein] reductase (n2)	MEALZ_2027	PWY-6519	WP_014148505.1	-0.260684		1.30642	1.15591
		MEALZ_0264	PWY-6519	WP_014146773.1	-3.21429
		MEALZ_3920	PWY-6519	WP_014150325.1
3HADN_2	3-hydroxyacyl-[acyl-carrier-protein] dehydratase (n2)	MEALZ_3124	PWY-6519	WP_014149549.1	0.344444		1.30642	1.15591
		MEALZ_2624	PWY-6519	WP_014149068.1	-15.8571
		MEALZ_0263	PWY-6519	WP_014146772.1
AOXSr	8-amino-7-oxononanoate synthase	MEALZ_2320	PWY-6519. PWY-6578	WP_014148782.1	-0.0925926		1.30642	1.15591
		MEALZ_2457	PWY-6519. PWY-6578	WP_014148913.1	-2.93333
AMAOTr	adenosylmethionine-8-amino-7-oxononanoate transaminase	MEALZ_1448	PWY0-1507	WP_014147931.1	-4.9		1.30642	1.15591
DBTS	dethiobiotin synthetase	MEALZ_2317	PWY0-1507	WP_014148779.1	1		1.30642	1.15591
BTS	biotin synthase	MEALZ_2321	PWY0-1507	WP_014148783.1	-1.26923		1.30642	1.15591
ACALNOR	acetaldehyde:nad+ oxidoreductase (coa-acetylating)	MEALZ_1375	PWY-5480. PWY-6587	WP_014147860.1			13.6986	1.15591
ADPT	adenine phosphoribosyltransferase	MEALZ_3092	PWY-6610	WP_014149519.1	0		1.30642	1.15591
NDPK1	nucleoside-diphosphate kinase (atp:gdp)	MEALZ_0500	PPGPPMET-PWY. PWY-6125	WP_014147006.1	-0.966667	-0.512034	1.30642	1.15591
GK1	guanylate kinase (gmp:atp)	MEALZ_0371	PWY-6125. PWY-7221	WP_014146880.1	-3.65789		1.30642	1.15591
CYTK1	cytidylate kinase (cmp)	MEALZ_2494	PWY-7176	WP_014148948.1	1	-0.569531	1.30642	1.15591
NDPK3	nucleoside-diphosphate kinase (atp:cdp)	MEALZ_0500	PWY-7176	WP_014147006.1	-0.966667	-0.512034	1.30642	1.15591
GLUPRT	glutamine phosphoribosyldiphosphate amidotransferase	MEALZ_1489	PWY-6121	WP_014147971.1	-5.05128	-0.347724	1.30642	1.15591
PRAGSr	phosphoribosylglycinamide synthase	MEALZ_2306	PWY-6121	WP_014148768.1	0.838798		1.30642	1.15591
GARFT	phosphoribosylglycinamide formyltransferase	MEALZ_1356	PWY-6613. PWY-6121	WP_014147841.1	1		1.30642	1.15591
PRFGS	phosphoribosylformylglycinamidine synthase	MEALZ_1778	PWY-6121	WP_014148257.1	1	-0.517681	1.30642	1.15591
PRFGCL	phosphoribosylformylglycinamidine cyclo-ligase	MEALZ_3417	PWY-6121	WP_014149836.1	0.0899743	-0.386907	1.30642	1.15591
PRASCSi	phosphoribosylaminoimidazole-succinocarboxamide synthase	MEALZ_0128	PWY-6123	WP_014146647.1	1		1.30642	1.15591
ADSL2r	adenylosuccinate lyase	MEALZ_2596	PWY-6123	WP_014149043.1	2.12228	-0.326767	1.30642	1.15591
ATPPRT	atp phosphoribosyltransferase	MEALZ_0637	HISTSYN-PWY	WP_014147138.1	0.0483871		1.30642	1.15591
		MEALZ_3059	HISTSYN-PWY	WP_014149487.1	-4.7561	-0.411572
PRATPP	phosphoribosyl-atp pyrophosphatase	MEALZ_0078	HISTSYN-PWY	WP_014146600.1	0.495726		1.30642	1.15591
PRAMPC	phosphoribosyl-amp cyclohydrolase	MEALZ_0077	HISTSYN-PWY	WP_014146599.1	1		1.30642	1.15591
		MEALZ_0824	HISTSYN-PWY	WP_014147319.1		2.34702
PRMICI	1-(5-phosphoribosyl)-5-[(5- phosphoribosylamino)methylideneamino] imidazole-4-carboxamide isomerase	MEALZ_0075	HISTSYN-PWY	WP_014146597.1	-0.153292	-0.460145	1.30642	1.15591
IG3PS	imidazole-glycerol-3-phosphate synthase	MEALZ_0074	HISTSYN-PWY	WP_014146596.1	1	-0.453423	1.30642	1.15591
IGPDH	imidazoleglycerol-phosphate dehydratase	MEALZ_0073	HISTSYN-PWY	WP_014146595.1	0.191781		1.30642	1.15591
HSTPTr	histidinol phosphate transaminase	MEALZ_0635	HISTSYN-PWY	WP_014147136.1	1		1.30642	1.15591
		MEALZ_2497	HISTSYN-PWY	WP_014148951.1		-0.638573
HISTD	histidinol dehydrogenase	MEALZ_0636		WP_014147137.1	0.616883	-0.454968	1.30642	1.15591
AICART	phosphoribosylaminoimidazolecarboxamide formyltransferase	MEALZ_2305	PWY-6123	WP_014148767.1	1.33523		1.30642	1.15591
IMPC	imp cyclohydrolase	MEALZ_2305	PWY-6123	WP_014148767.1	1.33523		1.30642	1.15591
IMPD	imp dehydrogenase	MEALZ_0101	PWY-6125	WP_014146623.1	3.40816	-0.317432	1.30642	1.15591
GMPS2	gmp synthase	MEALZ_0102	PWY-6125	WP_014146624.1	0.726852	-0.488366	1.30642	1.15591
ACLS	acetolactate synthase	MEALZ_3315	VALSYN-PWY	WP_014149736.1	9.42857		1.30642	1.15591
		MEALZ_3316	VALSYN-PWY	WP_014149737.1	-1.59205	-0.544816
KARA1	ketol-acid reductoisomerase (2.3-dihydroxy-3-methylbutanoate)	MEALZ_3314	VALSYN-PWY	WP_014149735.1	0.00840336	-0.745555	1.30642	1.15591
DHAD1	dihydroxy-acid dehydratase (2.3-dihydroxy-3-methylbutanoate)	MEALZ_1795	VALSYN-PWY	WP_014148274.1	0.844737	-0.423183	1.30642	1.15591
BCTA_glu	branched-chain-amino-acid transaminase (glutamate forming)	MEALZ_2665	LEUSYN-PWY	WP_014149108.1	-0.652	-0.377036	1.30642	1.15591
IPMD	3-isopropylmalate dehydrogenase	MEALZ_1502	PWY-7396	WP_014147984.1	-2.6875	-0.620319	1.30642	1.15591
IMDHT	isopropylmalate isomerase	MEALZ_3528		WP_014149945.1	2.73529		1.30642	1.15591
		MEALZ_3529		WP_014149946.1	-2.35227	-0.46121
IPPS	2-isopropylmalate synthase	MEALZ_3312	LEUSYN-PWY	WP_014149733.1	0.795139		1.30642	1.15591
BCTA_val	branched-chain-amino-acid transaminase (valine forming)	MEALZ_2665	VALSYN-PWY. LEUSYN-PWY	WP_014149108.1	-0.652	-0.377036	1.30642	1.15591
MOHMT	3-methyl-2-oxobutanoate hydroxymethyltransferase	MEALZ_0667	PANTO-PWY	WP_014147168.1	1		1.30642	1.15591
DPR	2-dehydropantoate 2-reductase	MEALZ_0776	PANTO-PWY	WP_014147275.1	-0.0925926		1.30642	1.15591
		MEALZ_2855	PANTO-PWY	WP_014149285.1	-0.735294	0.5153
ASP1DC	aspartate 1-decarboxylase	MEALZ_0665	PWY-5155	WP_014147166.1	-13.75		1.30642	1.15591
PANTS	pantothenate synthase	MEALZ_0666	PANTO-PWY	WP_014147167.1	-0.340909	-0.445963	1.30642	1.15591
PNTK	pantothenate kinase	MEALZ_1919	PANTO-PWY	WP_014148398.1			1.30642	1.15591
PPNCL2	phosphopantothenate-cysteine ligase	MEALZ_0130	COA-PWY	WP_014146649.1	1	-0.448573	1.30642	1.15591
PPCDC	phosphopantothenoylcysteine decarboxylase	MEALZ_0130	COA-PWY	WP_014146649.1	1	-0.448573	1.30642	1.15591
PTPATi	pantetheine-phosphate adenylyltransferase	MEALZ_0928	COA-PWY	WP_014147423.1	-0.229167		1.30642	1.15591
DPCOAK	dephospho-coa kinase	MEALZ_0681	COA-PWY	WP_014147182.1	-1.53763		1.30642	1.15591
NDPK4	nucleoside-diphosphate kinase (atp:dtdp)	MEALZ_0500	PWY0-166	WP_014147006.1	-0.966667	-0.512034	1.30642	1.15591
DTMPK	dtmp kinase	MEALZ_2022	PWY0-166	WP_014148500.1			1.30642	1.15591
TMDS	thymidylate synthase	MEALZ_0019	1CMET2-PWY. PWY0-166	WP_014146541.1	-0.609091		1.30642	1.15591
DHFR	dihydrofolate reductase	MEALZ_3832	1CMET2-PWY. PWY-6614	WP_014150240.1	-0.18		1.30642	1.15591
GLXR	glyoxylate reductase	MEALZ_3219		WP_014149644.1	3.10714	-0.508316	1.30642	1.15591
GTPCI	gtp cyclohydrolase I	MEALZ_2038	PWY-6147	WP_014148516.1	1		1.30642	1.15591
DHNPA_1	dihydroneopterin aldolase	MEALZ_0086	PWY-6147	WP_014146608.1	-1.82877		1.30642	1.15591
HPPK	2-amino-4-hydroxy-6- hydroxymethyldihydropteridine pyrophosphokinase	MEALZ_0085	PWY-6147	WP_014146607.1	0.528		1.30642	1.15591
		MEALZ_0668	PWY-6147	WP_014147169.1	1
DPHS	phospho-2-dehydro-3-deoxyheptonate aldolase	MEALZ_0160	PWY-6164	WP_014146675.1	-0.735294	-0.43079	1.30642	1.15591
DHQS	3-dehydroquinate synthase	MEALZ_3234	PWY-6164				1.30642	1.15591
		MEALZ_3235	PWY-6164			1.0148
DQDH	3-dehydroquinate dehydratase	MEALZ_2296	PWY-6163	WP_014148758.1	3.95		1.30642	1.15591
SKDH	shikimate dehydrogenase	MEALZ_3465	PWY-6163	WP_014149884.1	3.03448	0.875184	1.30642	1.15591
SKK	shikimate kinase	MEALZ_2495	PWY-6163	WP_014148949.1	-28.5	-0.637951	1.30642	1.15591
PSCVT	3-enolpyruvylshikimate-5-phosphate synthetase	MEALZ_2495	PWY-6163	WP_014148949.1	-28.5	-0.637951	1.30642	1.15591
CHORS	chorismate synthase	MEALZ_1552	PWY-6163	WP_014148034.1	-0.237762	-0.609394	1.30642	1.15591
CHRM	chorismate mutase	MEALZ_2498	PHESYN. TYRSYN	WP_014148952.1	-0.815385	-0.707485	1.30642	1.15591
PPND	prephenate dehydrogenase	MEALZ_2496	TYRSYN	WP_014148950.1	-1.15854	-0.392906	1.30642	1.15591
PPNDH	prephenate dehydratase	MEALZ_2498	PHESYN	WP_014148952.1	-0.815385	-0.707485	1.30642	1.15591
ASPAT1	aspartate aminotransferase (lphe forming)	MEALZ_0888	PHESYN	WP_014147383.1	0.143154		1.30642	1.15591
ANS	anthranilate synthase	MEALZ_0150	TRPSYN-PWY	WP_014146665.1	-9.72727		1.30642	1.15591
		MEALZ_0151	TRPSYN-PWY	WP_014146666.1
		MEALZ_3554	TRPSYN-PWY	WP_014149967.1	-6.375	-0.463521
ANPRT	anthranilate phosphoribosyltransferase	MEALZ_0149	TRPSYN-PWY	WP_014146664.1	2.63889		1.30642	1.15591
		MEALZ_0150	TRPSYN-PWY	WP_014146665.1	-9.72727
		MEALZ_0151	TRPSYN-PWY	WP_014146666.1
PRAI	phosphoribosylanthranilate isomerase	MEALZ_1482	TRPSYN-PWY	WP_014147964.1	2.19595	-0.371086	1.30642	1.15591
IGPS	indole-3-glycerol-phosphate synthase	MEALZ_0148	TRPSYN-PWY	WP_014146663.1	1.21071		1.30642	1.15591
TRPS1	tryptophan synthase (indoleglycerol phosphate)	MEALZ_1483	TRPSYN-PWY	WP_014147965.1	0.0933806		1.30642	1.15591
		MEALZ_1484	TRPSYN-PWY	WP_014147966.1	0.313953	-0.556503
ADCS	aminodeoxychorismate synthase	MEALZ_2242	PWY-6543	WP_014148713.1	0.223684		1.30642	1.15591
ADCL	aminodeoxychorismate lyase	MEALZ_2023	PWY-6543	WP_014148501.1			1.30642	1.15591
		MEALZ_2024	PWY-6543	WP_014148502.1	6.36364	-0.728077
DHPS2	dihydropteroate synthase	MEALZ_1627	PWY-6614	WP_014148107.1	-0.787879		1.30642	1.15591
DHFS	dihydrofolate synthase	MEALZ_1486	PWY-6614. 1CMET2-PWY	WP_014147968.1	-0.475	-0.414113	1.30642	1.15591
MTHFR2_1	methylenetetrahydrofolate reductase (nad(p)h)	MEALZ_0095	1CMET2-PWY	WP_014146617.1	-1.62222	-0.45182	1.30642	1.15591
METS	methionine synthase	MEALZ_0523	HOMOSER-METSYN-PWY. 1CMET2-PWY	WP_014147029.1	-0.5	-0.51866	1.30642	1.15591
ASNS2	asparagine synthetase	MEALZ_1901	ASPARAGINESYN-PWY	WP_014148380.1	-2.82407		1.30642	1.15591
		MEALZ_2686	ASPARAGINESYN-PWY	WP_014149127.1	-0.987589
HCITS	homocitrate synthase	MEALZ_1360	LYSINE-AMINOAD-PWY. PWY-3081	WP_014147845.1	-5.02041		1.30642	1.15591
		MEALZ_3024	LYSINE-AMINOAD-PWY. PWY-3081	WP_014149453.1	2.60909
THPP2CD	tetrahydropiperidine-2-carboxylate dehydrogenase	MEALZ_1726	PWY-5298	WP_014148206.1	8.375		1.30642	1.15591
AOXHEXCYCLs	2-amino-6-oxohexanoate dehydratase (spontaneous)	This reaction can occur spontaneously -- no enzyme is required.	PWY-5324				1.30642	1.15591
GLU5K	glutamate 5-kinase	MEALZ_2241	PROSYN-PWY	WP_014148712.1			1.30642	1.15591
		MEALZ_3586	PROSYN-PWY	WP_014149999.1	1	0.685195
G5SD	glutamate-5-semialdehyde dehydrogenase	MEALZ_0802	PROSYN-PWY	WP_014147297.1	-0.255319		1.30642	1.15591
		MEALZ_1845	PROSYN-PWY	WP_014148324.1	0.531746
G5SADs	l-glutamate 5-semialdehyde dehydratase (spontaneous)	This reaction can occur spontaneously -- no enzyme is required.	PROSYN-PWY				1.30642	1.15591
P5CR	pyrroline-5-carboxylate reductase	MEALZ_0136	PROSYN-PWY	WP_014146655.1	-0.353211	-0.446011	1.30642	1.15591
PGCD	phosphoglycerate dehydrogenase	MEALZ_1031	SERSYN-PWY	WP_014147524.1	-0.616438	-0.378341	1.30642	1.15591
PSERT	phosphoserine transaminase	MEALZ_2499	SERSYN-PWY	WP_014148953.1	0.438095	-0.565098	1.30642	1.15591
PSP	phosphoserine phosphatase	MEALZ_1032	SERSYN-PWY	WP_014147525.1	-0.145631		1.30642	1.15591
QULNS	quinolinate synthase	MEALZ_2234	PYRIDNUCSYN-PWY	WP_014148706.1	-2.27778	-0.545888	1.30642	1.15591
NNDPR	nicotinate-nucleotide diphosphorylase (carboxylating)	MEALZ_3580	PYRIDNUCSYN-PWY	WP_014149993.1	1		1.30642	1.15591
DB4PS	3.4-dihydroxy-2-butanone-4-phosphate synthase	MEALZ_2917	RIBOSYN2-PWY	WP_014149347.1	0.729358		1.30642	1.15591
DLDLBT	6.7-dimethyl-8-ribityllumazine synthase	MEALZ_2916	RIBOSYN2-PWY	WP_014149346.1	1	-0.422418	1.30642	1.15591
GTPCII	gtp cyclohydrolase II	MEALZ_0717	RIBOSYN2-PWY	WP_014147216.1	1		1.30642	1.15591
		MEALZ_3560	RIBOSYN2-PWY	WP_014149973.1	1
DHPPDA	diaminohydroxyphosphoribosylaminopyrimidine deaminase	MEALZ_0717	RIBOSYN2-PWY	WP_014147216.1	1		1.30642	1.15591
APRAUR	5-amino-6-(5-phosphoribosylamino)uracil reductase	MEALZ_2919	RIBOSYN2-PWY	WP_014149349.1	-1.68182	-0.428419	1.30642	1.15591
RIBFS	riboflavin synthase	MEALZ_2918	RIBOSYN2-PWY	WP_014149348.1	-0.891026	-0.455925	1.30642	1.15591
RBFK	riboflavin kinase	MEALZ_3584	RIBOSYN2-PWY. PWY-5523	WP_014149997.1	1	-0.350016	1.30642	1.15591
FMNAT	fad synthetase	MEALZ_3584	RIBOSYN2-PWY	WP_014149997.1	1	-0.350016	1.30642	1.15591
FMNRx	fmn reductase (nad(p)h)	MEALZ_1802	PWY-5523	WP_014148281.1	1		1.30642	1.15591
DMBZIDS	5.6-dimethylbenzimidazole synthase	MEALZ_0954	PWY-5523	WP_014147449.1	1		1.30642	1.15591
NNDMBRT	nicotinate-nucleotide-dimethylbenzimidazole phosphoribosyltransferase	MEALZ_0953	PWY-5509. COBALSYN-PWY. PWY-5508	WP_014147448.1			0.985406	1.15591
COBS	adenosylcobinamide-gdp ribazoletransferase	MEALZ_0948	PWY-5509. COBALSYN-PWY. PWY-5508	WP_014147443.1			10.9658	1.15591
ADOCBLPP	adenosylcobalamin phosphate phosphatase	MEALZ_0947	PWY-5509. COBALSYN-PWY. PWY-5508	WP_014147442.1	1	0.679845	1.30642	1.15591
NNATr	nicotinate-nucleotide adenylyltransferase	MEALZ_1846	PYRIDNUCSAL-PWY. PYRIDNUCSYN-PWY	WP_014148325.1	1		1.30642	1.15591
NADS2	nad synthase (glutamine-hydrolysing)	MEALZ_0876	PYRIDNUCSAL-PWY. PYRIDNUCSYN-PWY	WP_014147371.1	-0.340909	-0.579686	1.30642	1.15591
FUM	fumarate hydratase	MEALZ_1827	TCA	WP_014148306.1	0.329545
		MEALZ_0281	TCA	WP_014146790.1	1
ASPO6	lasp oxidase	MEALZ_0580	PYRIDNUCSYN-PWY	WP_014147081.1	1		1.30642	1.15591
AKGDH	2-oxogluterate dehydrogenase	MEALZ_1357	TCA	WP_014147842.1	-1.62222
		MEALZ_1579	TCA	WP_014148060.1	-5.45312
		MEALZ_1580	TCA	WP_014148061.1	3.60294
ALAS	5-aminolevulinate synthase	MEALZ_2320	PWY-5189	WP_014148782.1	-0.0925926		1.30642	1.15591
PPBNGS	porphobilinogen synthase	MEALZ_3467	PWY-5189. PWY-5188	WP_014149886.1	1	-0.474555	1.30642	1.15591
HMBS	hydroxymethylbilane synthase	MEALZ_3074	PWY-5189. PWY-5188	WP_014149502.1	1.2757	-0.462223	1.30642	1.15591
UPP3S	uroporphyrinogen-III synthase	MEALZ_3073	PWY-5189. PWY-5188	WP_014149501.1	1		1.30642	1.15591
UPPDC1	uroporphyrinogen decarboxylase	MEALZ_3232	HEME-BIOSYNTHESIS-II. HEMESYN2-PWY. PWY0-1415	WP_014149657.1	-0.193642		1.30642	1.15591
CPPPGO	coproporphyrinogen oxidase	MEALZ_3534	HEME-BIOSYNTHESIS-II. PWY0-1415	WP_014149951.1	0.421569		1.30642	1.15591
PPPGO_1	protoporphyrinogen oxidase	MEALZ_1029	HEME-BIOSYNTHESIS-II. PWY0-1415	WP_014147522.1			1.30642	1.15591
		MEALZ_3071	HEME-BIOSYNTHESIS-II. PWY0-1415	WP_014149499.1	-0.685714
Fe2tec	fe2 transport from e to c	MEALZ_2422	Transport	WP_014148880.1	2.8945		1.30642	1.15591
FCLT	ferrochelatase	MEALZ_3642	HEME-BIOSYNTHESIS-II. HEMESYN2-PWY. PWY0-1415	WP_014150055.1	-18.6667		1.30642	1.15591
CAT	catalase	MEALZ_2565	DETOX1-PWY	WP_014149014.1	1		1.30642	1.15591
DASYN	cdp-diacylglycerol synthase	MEALZ_2957	PWY0-1319	WP_014149387.1	1	-0.45909	1.30642	1.15591
CDGPT	cdp-diacylglycerol-glycerol-3-phosphate 3-phosphatidyltransferase	MEALZ_3472	PWY-5668	WP_014149891.1			1.30642	1.15591
CDPDSP	cdp-diacylglycerol-serine o-phosphatidyltransferase	MEALZ_0232	PWY-5669	WP_014146741.1			1.30642	1.15591
		MEALZ_3313	PWY-5669	WP_014149734.1	1	-0.528463
PSDC	phosphatidylserine decarboxylase	MEALZ_1616	PWY-5669	WP_014148096.1	-2.89011		1.30642	1.15591
Ca2tec	ca2 transport from e to c	MEALZ_2573	Transport	WP_014149022.1	1
		MEALZ_2422	Transport	WP_014148880.1	2.8945
Mg2tec	mg2 transport from e to c	MEALZ_2422	Transport	WP_014148880.1	2.8945		1.30642	1.15591
Cu2tec	cu2 transport from e to c	MEALZ_3945	Transport	WP_014150350.1	0.439163	-0.342141	1.30642	1.15591
NADPPPS	nadp phosphatase	MEALZ_3570	NADPHOS-DEPHOS-PWY	WP_014149983.1	-2.6875		1.30642	1.15591
No3tec	no3 transport from e to c	MEALZ_1135	Transport	WP_014147625.1	-15.8571		1.30642	1.15591
		MEALZ_2284	Transport	WP_014148746.1
NITR	nitrate reductase	MEALZ_2287		WP_014148749.1	-0.201018		1.30642	1.15591
NADHDH	nadh dehydrogenase	MEALZ_0375		WP_014146884.1	-0.446078		1.30642	1.15591
		MEALZ_1287		WP_014147774.1	-0.594595
NTRIRx	no2 reductase (nadh)	MEALZ_1275	PWY-5675	WP_014147762.1	1		1.30146	1.15333
		MEALZ_1276	PWY-5675	WP_014147763.1
		MEALZ_3288	PWY-5675	WP_014149710.1	12.3462
NTRIRy	no2 reductase (nadph)	MEALZ_1275	PWY-5675	WP_014147762.1	1		10.9658	10.9658
		MEALZ_1276	PWY-5675	WP_014147763.1
		MEALZ_3288	PWY-5675	WP_014149710.1	12.3462
AMSs	nh4 synthase (spontaneous)	This reaction can occur spontaneously -- no enzyme is required.	PWY-5675				0.810279	0.73147
LDH	lac dehydrogenase	MEALZ_0534	PWY-5481. P124-PWY	WP_014147040.1	0.116105		1.30642	1.15591
MXA1	methanol dehydrogenase	MEALZ_3445	PWY-6510	WP_014149864.1	-1.48267		1.30642	1.15591
		MEALZ_3448	PWY-6510	WP_014149867.1	-0.695497	-9.43125
NADTRHD	nad(p) transhydrogenase	MEALZ_2648	NADPHOS-DEPHOS-PWY	WP_014149091.1	-0.0535714		9.96578	9.96578
		MEALZ_2649	NADPHOS-DEPHOS-PWY	WP_014149092.1	-0.594595

## Sheet: Correlation table
	La_vs_Ca_proteomics_mean	log2FoldChange_La_vs_Ca	CS_log2DRF	iIA409_log2DRF
La_vs_Ca_proteomics_mean	1	0.032318	-0.112903	-0.010984
log2FoldChange_La_vs_Ca	0.032318	1	0.012253	-0.100048
CS_log2DRF	-0.112903	0.012253	1	0.540313
iIA409_log2DRF	-0.010984	-0.100048	0.540313	1
